# Supplementary material for: Surveillance of 3′ Noncoding Transcripts Requires FIERY1 and XRN3 in Arabidopsis
Source: G3 (Bethesda). 2012 Apr 1;2(4):487–98. doi: 10.1534/g3.111.001362 (PMC3337477; doi:10.1534/g3.111.001362)
Supplement: Supporting Information [file supp_2.4.487_TableS1.xls]

## Sheet: Table S1
Table S1. Primer list.
name	sequence (5'-to-3')			Cycle numbers in quantitative RT-PCR to detect expression of mRNAs, 3'extensions, pri-miRNA_5's and pri-miRNA_3'
ACT2F	CTCAGGTATCGCTGACCGTATGAG			45
ACT2R	CTTGGAGATCCACATCTGCTGGAATG
At1g16410_mRNA_F	ATGATGAGCTTTACCACATCATTACC			40
At1g16410_mRNA_R	GATTTGTAATTGTCTCCGATTGTCTC
At1g16410_mRNA_F2*	GATGATGCATCATTGCTTATGGC				*This primer was used only for PCR amplification in Figure S1B.
At1g16410_3'ext_F	ACGTGGTTACCAACCCAGAAGC			45
At1g16410_3'ext_R	CACGGACCAAACATTGTTGTTAGCGAG
At1g19670_mRNA_R	GAAGATACCAGAAGCTTCTTCCAAC			40
At1g19670_mRNA_F	ACCGAAGTGGAACAACGTGATG
At1g19670_3'ext_R	CAAACACACGTGGAACTCGAG			35
At1g19670_3'ext_F	CTTTTCAACTTCGTTGCAATGATTCATG
At1g33980_mRNA_F	GGAGACTTTTGGTCCAACGTTG			40
At1g33980_mRNA_R	CGTGCAATCAAGTTCTAAGGC
At1g33980_3'ext_F	ACTCACTTGTGGAAGAGAAGTC			35
At1g33980_3'ext_R	GTCAACATACTTGATTTCATTGTAGTCTG
At2g42500_mRNA_F	CGGATATACATTTGGTCAGGATATATCT			40
At2g42500_mRNA_R	GGAGTCCTTCGGGTGACG
At2g42500_3'ext_R	GCACCAATTCTTGATTGACCAAAG			35
At2g42500_3'ext_F	GACTTGCAATCTAACGGCATTGAAG
At3g45160_mRNA_F	CCAATATGGGGATAAACTCTAAGC			45
At3g45160_mRNA_R	TCATATTGATATCGTTTTCGCGATTTC
At3g45160_3'ext_F	TCCTAGGAACTCAATGGGGAAACTTG			35
At3g45160_3'ext_R	GTTAGGCCCATAAGAAAGAGACTTGCG
At3g56360_mRNA_F	GGAGGCTAATGGTGGTTTGAC			40
At3g56360_mRNA_R	CGAATTATTCAACTGTGACATAGCC
At3g56360_3'ext_F	CTATAGCTGATACTGCCAGAAG			35
At3g56360_3'ext_R	CTAAATGTGTATCGCTTGTCAAAGTC
At5g49360_mRNA_F	CTGCAATTCATTTCCGAAAATGCC			45
At5g49360_mRNA_R	TGTTTAAGGTCACCAATGTGCAG
At5g49360_3'ext_F	GGTTGGACCATTGGGCATAAAG			35
At5g49360_3'ext_R	GGATAGTGAAAGCATTTACAAATCTAAC
AGO7RT1	GAAGAATACTTCAGCCACCAAAGC
AGO7RT2	CAAACTCTTTCGGATGAGTTATCAC
At1g16410_3'ext_circle_F	AGGACGCCTGACCTGACATTC			35
At1g16410_3'ext_circle_R	AAACGCTTCTCAAGGCGATCTC
At3g45160_3'ext_circle_F	GTACGAAGGAGATTACATGTACTC			35
At3g45160_3'ext_circle_R	CTTGTAAACTCGTACCTTCACCTTG
At3g56360_3'ext_circle_F	GACAAGCGATACACATTTAGCAGC			35
At3g56360_3'ext_circle_R	CATTGGATCATTCATAGCCCATAG
ACT2_mRNA_circle_F	CTTGCTTCCCTCAGCACATTC			35
ACT2_mRNA_circle_R	CACGATTGGTTGAATATCATCAGC
miR156c_5'_F	GATGATAATGAGTGATGACTGATGAGG			35
miR156c_5'_R	CTGACAGATAGAGCAGTGAGC
miR156c_3'_F	CCTTTCAAATTGGTCATGCAAAGTC			29
miR156c_3'_R	CTGCAGTGGACTTGCAGAAC
miR158a_5'_F	GGGTTTCTAGATTGTATACCCTAG			35
miR158a_5'_R	CTACATTTGGGAAAGAGCAATGG
miR158a_3'_F	GTTGAGATGCTACGAGCGTG			32
miR158a_3'_R	CCTTGTTCAGAGCAAGATCTGG
miR160a_5'_F	CGTCATTTAAGGCTTCAAGAACAG			35
miR160a_5'_R	ACGGAGGTCATCGATACTCGA
miR160a_3'_F	GGTACCAATTGAATTGTGTTGATGAG			33
miR160a_3'_R	GTTATAATTAGAGAAAAGGGTAGGTC
mir164b_5'_F	GAATGATGAAGGTGTGTGATGAGC			35
miR164b_5'_R	GGGCACATGAAGAACTAACTCATC
miR164b_3'_F	CACTCCACCTTGGTGACGA			32
miR164b_3'_R	CTACTTCCTCAAAATACGCGATC
miR168a_5'_F	CTTTCTTCATATCCCTGTCTAAAGG			35
miR168a_5'_R	GATCCAATCCCTGCTCACAAAC
miR168a_3'_F	GTTTGCCCAAATGTTGAATCTTTGC			32
miR168a_3'_R	CTCATCATCGAAGCCTATCCAC
miR172a_5'_F	AGTAGTAAGTCACTCAAAGTTTGAG			35
miR172a_5'_R	CGATGCAGCATCATCAAGATTC
miR172a_3'_F	CAGGTCTATATGGAACTATTGTTGTC			32
miR172a_3'_R	GGGACACAAATAGGTTGGAC
TUB8_F	ATGCGAGAGATTCTTCACATAC
TUB8_R	TAATGAGTGACACACTTGGAATC
