# Supplementary material for: Surveillance of 3′ Noncoding Transcripts Requires FIERY1 and XRN3 in Arabidopsis
Source: G3 (Bethesda). 2012 Apr 1;2(4):487–98. doi: 10.1534/g3.111.001362 (PMC3337477; doi:10.1534/g3.111.001362)
Supplement: Supporting Information [file supp_2.4.487_TableS2.xls]

## Sheet: Table S2
Table S2. List of 3'extensions identified in fry1-6.
2,230 in RNA-seq
Name	Parent Name	chromosome	position	width	strand	P value	RPKM average (fry1)	RPKM average (WT)	Fold (fry1/WT)*		* When RPKM average (WT) is '0', Fold (fry1/WT) is set '1000'.
AT5G01090_derived	AT5G01090	chr5	34329	500	+	0.0417202	1.18619	0	1000
AT5G01510_derived	AT5G01510	chr5	205389	500	+	0.0802409	4.58704	0.848682	5.4049
AT5G01530_derived	AT5G01530	chr5	210448	500	+	0.0287532	59.2312	7.20955	8.21566
AT5G01740_derived	AT5G01740	chr5	281448	500	+	0.010343	21.9563	0	1000
AT5G01750_derived	AT5G01750	chr5	291329	500	+	0.0616239	6.02518	0.586824	10.2674
AT5G01800_derived	AT5G01800	chr5	308911	500	+	0.00187335	1.31679	0	1000
AT5G01840_derived	AT5G01840	chr5	325519	500	+	0.00347473	1.20135	0.23382	5.13792
AT5G01980_derived	AT5G01980	chr5	377211	500	+	0.0752979	2.65598	0.38559	6.8881
AT5G02240_derived	AT5G02240	chr5	453160	500	+	0.0389124	6.77677	0.343908	19.7052
AT5G02250_derived	AT5G02250	chr5	459530	500	+	0.0255461	1.31877	0.229272	5.75199
AT5G02310_derived	AT5G02310	chr5	482786	500	+	0.00283247	1.08788	0	1000
AT5G02450_derived	AT5G02450	chr5	534659	500	+	0.00595589	2.4027	0	1000
AT5G02870_derived	AT5G02870	chr5	659736	500	+	0.00280167	1.31679	0.114636	11.4867
AT5G03160_derived	AT5G03160	chr5	752808	500	+	0.0267551	1.96075	0	1000
AT5G03300_derived	AT5G03300	chr5	799179	500	+	0.00462335	1.46168	0.135477	10.7892
AT5G03740_derived	AT5G03740	chr5	984203	500	+	0.0729049	2.72596	0	1000
AT5G03745_derived	AT5G03745	chr5	984452	500	+	0.0075447	1.20333	0	1000
AT5G04590_derived	AT5G04590	chr5	1322529	500	+	0.0519024	30.7877	1.36255	22.5956
AT5G04720_derived	AT5G04720	chr5	1363887	500	+	0.0275941	2.4523	0	1000
AT5G05270_derived	AT5G05270	chr5	1565010	500	+	0.012846	8.17218	1.22253	6.68466
AT5G05470_derived	AT5G05470	chr5	1622343	500	+	0.0741872	8.01274	1.20169	6.66791
AT5G05520_derived	AT5G05520	chr5	1635345	500	+	0.0128163	6.02071	0.46764	12.8747
AT5G05640_derived	AT5G05640	chr5	1685815	500	+	0.0520877	1.29966	0	1000
AT5G05780_derived	AT5G05780	chr5	1738495	500	+	0.0193162	10.1213	0.250113	40.467
AT5G06000_derived	AT5G06000	chr5	1809856	500	+	3.81626e-05	4.48015	0	1000
AT5G06360_derived	AT5G06360	chr5	1946746	500	+	0.0450312	11.1951	0	1000
AT5G06700_derived	AT5G06700	chr5	2066042	500	+	0.0503193	17.8417	0.591372	30.17
AT5G06930_derived	AT5G06930	chr5	2148042	500	+	0.00226215	2.94961	0.238368	12.3742
AT5G07290_derived	AT5G07290	chr5	2298979	500	+	0.0537297	2.89608	0	1000
AT5G07340_derived	AT5G07340	chr5	2319652	500	+	0.0257124	2.05834	0	1000
AT5G07580_derived	AT5G07580	chr5	2400604	500	+	0.0121724	6.29246	0.114636	54.8907
AT5G07630_derived	AT5G07630	chr5	2414714	500	+	0.00976354	13.3763	1.21047	11.0506
AT5G08060_derived	AT5G08060	chr5	2582567	500	+	0.020452	3.91611	0.114636	34.1613
AT5G08340_derived	AT5G08340	chr5	2686000	500	+	0.0171177	2.11836	0.343908	6.15966
AT5G08570_derived	AT5G08570	chr5	2780444	500	+	0.0590661	1.29896	0	1000
AT5G09220_derived	AT5G09220	chr5	2869057	500	+	0.0344579	10.0144	0	1000
AT5G09440_derived	AT5G09440	chr5	2939464	500	+	0.0998636	2.09787	0.23382	8.97217
AT5G09810_derived	AT5G09810	chr5	3054617	500	+	0.0225756	2.08668	0	1000
AT5G09870_derived	AT5G09870	chr5	3078265	500	+	0.025777	1.57825	0.119184	13.2421
AT5G10210_derived	AT5G10210	chr5	3207139	500	+	0.00852724	2.50694	0	1000
AT5G10920_derived	AT5G10920	chr5	3444145	500	+	0.000466551	1.96003	0.23382	8.38266
AT5G10960_derived	AT5G10960	chr5	3465690	500	+	0.0185173	80.7035	0.832389	96.9541
AT5G11420_derived	AT5G11420	chr5	3647298	500	+	0.0587878	4.5158	0.114636	39.3925
AT5G11670_derived	AT5G11670	chr5	3758245	500	+	0.00902213	2.28608	0	1000
AT5G11740_derived	AT5G11740	chr5	3784795	500	+	0.000556583	19.928	0.357552	55.7344
AT5G11760_derived	AT5G11760	chr5	3790455	500	+	0.0709624	1.09908	0.114636	9.58757
AT5G11890_derived	AT5G11890	chr5	3832947	500	+	0.0416272	8.1675	0.862326	9.47148
AT5G12130_derived	AT5G12130	chr5	3922488	500	+	0.00616642	2.61645	0.119184	21.9531
AT5G13070_derived	AT5G13070	chr5	4149255	500	+	0.0328585	1.0859	0	1000
AT5G13160_derived	AT5G13160	chr5	4179888	500	+	0.0427446	2.28528	0	1000
AT5G13310_derived	AT5G13310	chr5	4265340	500	+	0.0331794	7.6621	0.820644	9.33669
AT5G13510_derived	AT5G13510	chr5	4342098	500	+	0.0213986	1.70045	0	1000
AT5G13690_derived	AT5G13690	chr5	4420374	500	+	0.0532421	2.0847	0.119184	17.4914
AT5G13740_derived	AT5G13740	chr5	4436671	500	+	0.00112544	14.9537	2.74273	5.45213
AT5G13750_derived	AT5G13750	chr5	4441582	500	+	0.0209955	7.77207	1.43503	5.41597
AT5G13980_derived	AT5G13980	chr5	4514669	500	+	0.0156252	1.49889	0	1000
AT5G14200_derived	AT5G14200	chr5	4578405	500	+	0.0286682	4.68601	0	1000
AT5G14740_derived	AT5G14740	chr5	4762618	500	+	0.0427275	5.74342	0	1000
AT5G14910_derived	AT5G14910	chr5	4825376	500	+	0.00146202	11.6395	1.21798	9.55641
AT5G14920_derived	AT5G14920	chr5	4827983	500	+	0.0113463	14.104	0	1000
AT5G15310_derived	AT5G15310	chr5	4976230	500	+	0.0068241	14.5021	1.17041	12.3906
AT5G15440_derived	AT5G15440	chr5	5014284	500	+	0.0829219	3.8607	0	1000
AT5G15530_derived	AT5G15530	chr5	5040843	500	+	0.0450488	1.07273	0	1000
AT5G15650_derived	AT5G15650	chr5	5094497	500	+	0.0882738	2.82277	0	1000
AT5G15830_derived	AT5G15830	chr5	5169364	500	+	0.0260194	1.51935	0	1000
AT5G15880_derived	AT5G15880	chr5	5187709	500	+	0.0147616	2.18423	0	1000
AT5G16260_derived	AT5G16260	chr5	5315770	500	+	0.0817537	1.36757	0.0753555	18.1483
AT5G16470_derived	AT5G16470	chr5	5380043	500	+	0.00733989	6.82605	0.369297	18.4839
AT5G16640_derived	AT5G16640	chr5	5463020	500	+	0.0458523	1.07471	0	1000
AT5G17440_derived	AT5G17440	chr5	5753646	500	+	0.000964223	1.53252	0.119184	12.8585
AT5G17530_derived	AT5G17530	chr5	5782153	500	+	0.0296678	9.83586	1.63818	6.00415
AT5G17670_derived	AT5G17670	chr5	5822739	500	+	0.0835519	5.76944	0.23382	24.6747
AT5G17680_derived	AT5G17680	chr5	5827156	500	+	0.0384758	2.56163	0.114636	22.3457
AT5G17870_derived	AT5G17870	chr5	5908338	500	+	0.0467438	3.86143	0	1000
AT5G17920_derived	AT5G17920	chr5	5939490	500	+	0.0277203	55.5106	0.119184	465.756
AT5G18060_derived	AT5G18060	chr5	5976499	500	+	0.0703748	1.41312	0.114636	12.3271
AT5G18065_derived	AT5G18065	chr5	5980379	500	+	0.0174885	16.9042	1.43569	11.7742
AT5G18170_derived	AT5G18170	chr5	6008475	500	+	0.0389493	1.3398	0	1000
AT5G18210_derived	AT5G18210	chr5	6019996	500	+	0.0609839	3.10661	0.472188	6.57919
AT5G18580_derived	AT5G18580	chr5	6178404	500	+	0.0853892	1.30117	0.114636	11.3505
AT5G18770_derived	AT5G18770	chr5	6263439	500	+	0.047513	3.82566	0.743142	5.14796
AT5G18830_derived	AT5G18830	chr5	6280684	500	+	0.0278052	3.3012	0	1000
AT5G19140_derived	AT5G19140	chr5	6426169	500	+	0.0865111	4.70839	0	1000
AT5G19240_derived	AT5G19240	chr5	6471065	500	+	0.0648291	5.54413	0.114636	48.3629
AT5G19400_derived	AT5G19400	chr5	6545018	500	+	0.0116238	5.72975	0.119184	48.0749
AT5G19680_derived	AT5G19680	chr5	6651938	500	+	0.0217874	2.2609	0.373845	6.0477
AT5G19690_derived	AT5G19690	chr5	6658414	500	+	0.0697638	2.21332	0.357552	6.1902
AT5G19730_derived	AT5G19730	chr5	6673285	500	+	0.00361094	8.86528	1.65758	5.34832
AT5G19780_derived	AT5G19780	chr5	6689174	500	+	0.0082665	17.0428	0.254661	66.9236
AT5G19970_derived	AT5G19970	chr5	6748644	500	+	0.0474144	17.2737	3.23576	5.33836
AT5G19990_derived	AT5G19990	chr5	6755083	500	+	0.0270963	3.1179	0.343908	9.06608
AT5G20010_derived	AT5G20010	chr5	6762097	500	+	0.0588533	10.8671	0.119184	91.1795
AT5G20020_derived	AT5G20020	chr5	6764674	500	+	0.0156479	1.71745	0	1000
AT5G20080_derived	AT5G20080	chr5	6786667	500	+	0.00428989	3.15357	0.357552	8.81989
AT5G20150_derived	AT5G20150	chr5	6803628	500	+	0.0512202	2.11064	0	1000
AT5G20190_derived	AT5G20190	chr5	6815382	500	+	0.0101079	23.7944	0.369297	64.4315
AT5G20900_derived	AT5G20900	chr5	7092542	500	+	0.00894672	15.6216	0.869523	17.9658
AT5G21430_derived	AT5G21430	chr5	7223624	500	+	0.0422903	1.21848	0	1000
AT5G22760_derived	AT5G22760	chr5	7577869	500	+	0.0607017	1.38875	0	1000
AT5G23010_derived	AT5G23010	chr5	7706899	500	+	0.00382848	5.43744	0	1000
AT5G23200_derived	AT5G23200	chr5	7809167	500	+	0.00889613	3.03474	0	1000
AT5G23280_derived	AT5G23280	chr5	7844278	500	+	0.00250719	28.6074	2.07311	13.7993
AT5G24165_derived	AT5G24165	chr5	8189279	500	+	0.0686857	5.94881	0	1000
AT5G24314_derived	AT5G24314	chr5	8279243	500	+	0.00285859	2.63556	0.119184	22.1134
AT5G24380_derived	AT5G24380	chr5	8326708	500	+	0.0529789	4.84097	0	1000
AT5G24930_derived	AT5G24930	chr5	8591239	500	+	0.0556636	5.0584	0.525615	9.62378
AT5G25080_derived	AT5G25080	chr5	8647061	500	+	0.00673405	2.67316	0	1000
AT5G25460_derived	AT5G25460	chr5	8865680	500	+	0.00124803	3.02842	0.38559	7.85399
AT5G25760_derived	AT5G25760	chr5	8969372	500	+	0.00181681	2.62831	0	1000
AT5G26710_derived	AT5G26710	chr5	9308443	500	+	0.000972993	24.5571	1.46999	16.7056
AT5G26600_derived	AT5G26600	chr5	9379800	500	+	0.0550917	1.28648	0.119184	10.7941
AT5G27150_derived	AT5G27150	chr5	9557516	500	+	0.0492562	1.44739	0.229272	6.31298
AT5G27540_derived	AT5G27540	chr5	9727457	500	+	0.0768006	1.54832	0	1000
AT5G27950_derived	AT5G27950	chr5	9987993	500	+	0.0483837	9.90606	0.390138	25.3912
AT5G28900_derived	AT5G28900	chr5	10930341	500	+	0.0166081	2.50101	0.390138	6.41058
AT5G32450_derived	AT5G32450	chr5	12081576	500	+	0.0578993	1.20531	0	1000
AT5G33290_derived	AT5G33290	chr5	12562023	500	+	0.0335278	1.44541	0	1000
AT5G35460_derived	AT5G35460	chr5	13674742	500	+	0.0639702	4.21426	0.114636	36.7621
AT5G35630_derived	AT5G35630	chr5	13833545	500	+	0.0401701	18.8784	0.135477	139.348
AT5G35640_derived	AT5G35640	chr5	13835609	500	+	0.0668573	54.6181	0	1000
AT5G36290_derived	AT5G36290	chr5	14305179	500	+	0.0214724	2.43908	0	1000
AT5G37850_derived	AT5G37850	chr5	15069002	500	+	0.0261275	2.65994	0.114636	23.2033
AT5G38050_derived	AT5G38050	chr5	15188786	500	+	0.0193109	1.51935	0.229272	6.62684
AT5G38600_derived	AT5G38600	chr5	15460770	500	+	0.009454	12.1816	0.624201	19.5155
AT5G38980_derived	AT5G38980	chr5	15607353	500	+	0.00605093	3.05502	0.229272	13.3249
AT5G40180_derived	AT5G40180	chr5	16068209	500	+	0.000827039	3.52089	0.348456	10.1043
AT5G40670_derived	AT5G40670	chr5	16287796	500	+	0.00187335	1.97519	0	1000
AT5G40850_derived	AT5G40850	chr5	16369102	500	+	0.00332291	48.2491	0.229272	210.445
AT5G41810_derived	AT5G41810	chr5	16739666	500	+	0.0745136	1.10502	0	1000
AT5G42050_derived	AT5G42050	chr5	16817304	500	+	0.018011	5.26726	0.23382	22.527
AT5G42090_derived	AT5G42090	chr5	16828457	500	+	0.0104001	9.59563	1.34171	7.15179
AT5G42240_derived	AT5G42240	chr5	16891195	500	+	0.0075447	1.20333	0	1000
AT5G42390_derived	AT5G42390	chr5	16953103	500	+	0.0203059	4.5177	0	1000
AT5G42950_derived	AT5G42950	chr5	17231358	500	+	0.0355506	2.72465	0	1000
AT5G42960_derived	AT5G42960	chr5	17236682	500	+	0.0160771	25.101	1.23617	20.3055
AT5G42980_derived	AT5G42980	chr5	17243915	500	+	0.0132866	6.29154	0	1000
AT5G43050_derived	AT5G43050	chr5	17269027	500	+	0.0430461	1.84261	0.119184	15.4602
AT5G43640_derived	AT5G43640	chr5	17532373	500	+	0.0107115	1.97321	0	1000
AT5G43725_derived	AT5G43725	chr5	17564226	500	+	0.0208443	6.65182	1.27771	5.20604
AT5G43760_derived	AT5G43760	chr5	17588600	500	+	0.0873157	3.19555	0	1000
AT5G44530_derived	AT5G44530	chr5	17941295	500	+	0.00357321	53.4838	2.90095	18.4367
AT5G45130_derived	AT5G45130	chr5	18246453	500	+	0.00463332	1.85462	0	1000
AT5G45428_derived	AT5G45428	chr5	18411970	500	+	0.0506448	10.6628	0.254661	41.8706
AT5G45430_derived	AT5G45430	chr5	18411980	500	+	0.0560493	10.647	0.254661	41.8087
AT5G45620_derived	AT5G45620	chr5	18504120	500	+	0.0574952	2.26696	0.135477	16.7332
AT5G46110_derived	AT5G46110	chr5	18700659	500	+	0.045283	11.8456	0	1000
AT5G46500_derived	AT5G46500	chr5	18857790	500	+	0.00453898	25.7223	2.77262	9.27724
AT5G46630_derived	AT5G46630	chr5	18923553	500	+	0.0573365	1.28415	0	1000
AT5G47010_derived	AT5G47010	chr5	19079337	500	+	0.0139607	1.74826	0	1000
AT5G47030_derived	AT5G47030	chr5	19092317	500	+	0.0551252	2.88899	0.229272	12.6007
AT5G47630_derived	AT5G47630	chr5	19307097	500	+	0.0264626	8.28423	0	1000
AT5G47640_derived	AT5G47640	chr5	19310275	500	+	0.00646454	23.4485	0.270954	86.5405
AT5G47720_derived	AT5G47720	chr5	19334430	500	+	0.0372013	1.72332	0	1000
AT5G48730_derived	AT5G48730	chr5	19765275	500	+	0.0219367	1.68723	0	1000
AT5G48780_derived	AT5G48780	chr5	19779607	500	+	0.053767	2.67721	0.23382	11.4499
AT5G49840_derived	AT5G49840	chr5	20259303	500	+	0.0172988	2.10381	0.333966	6.29946
AT5G49910_derived	AT5G49910	chr5	20306472	500	+	0.00623503	10.1835	0.373845	27.24
AT5G51180_derived	AT5G51180	chr5	20800217	500	+	0.00187335	1.31679	0	1000
AT5G51630_derived	AT5G51630	chr5	20974919	500	+	0.0995385	1.44146	0.119184	12.0944
AT5G52210_derived	AT5G52210	chr5	21207101	500	+	0.0616281	1.86745	0	1000
AT5G52280_derived	AT5G52280	chr5	21230257	500	+	0.00347271	1.72564	0.135477	12.7375
AT5G52470_derived	AT5G52470	chr5	21296707	500	+	0.0193	2.09261	0.119184	17.5578
AT5G53140_derived	AT5G53140	chr5	21552473	500	+	0.0745136	1.10502	0	1000
AT5G53150_derived	AT5G53150	chr5	21557494	500	+	0.0287463	1.47708	0.114636	12.8849
AT5G53420_derived	AT5G53420	chr5	21675736	500	+	0.0542598	1.19937	0	1000
AT5G53450_derived	AT5G53450	chr5	21692432	500	+	0.0660462	11.3752	0	1000
AT5G53460_derived	AT5G53460	chr5	21710069	500	+	0.00838126	32.2265	3.96864	8.1203
AT5G53470_derived	AT5G53470	chr5	21712614	500	+	0.064004	1.22968	0	1000
AT5G53830_derived	AT5G53830	chr5	21857987	500	+	0.060411	2.39874	0.250113	9.59063
AT5G53890_derived	AT5G53890	chr5	21880464	500	+	0.0118594	39.433	2.66258	14.8101
AT5G54160_derived	AT5G54160	chr5	21984366	500	+	0.0160892	5.60238	0.722301	7.75629
AT5G54540_derived	AT5G54540	chr5	22158057	500	+	0.0553153	2.39874	0.0388041	61.8167
AT5G54660_derived	AT5G54660	chr5	22205155	500	+	0.0534366	2.10776	0	1000
AT5G54680_derived	AT5G54680	chr5	22219277	500	+	0.072752	2.17307	0	1000
AT5G54770_derived	AT5G54770	chr5	22248335	500	+	0.0219024	23.6815	0.135477	174.801
AT5G54970_derived	AT5G54970	chr5	22313767	500	+	0.0373051	1.00077	0.119184	8.39685
AT5G55530_derived	AT5G55530	chr5	22495959	500	+	0.0210072	1.12349	0	1000
AT5G55660_derived	AT5G55660	chr5	22543477	500	+	0.00584853	2.64676	0.114636	23.0884
AT5G55700_derived	AT5G55700	chr5	22554967	500	+	0.00577585	11.1579	0.364749	30.5906
AT5G56700_derived	AT5G56700	chr5	22943381	500	+	0.0355691	4.19458	0.504774	8.30983
AT5G57060_derived	AT5G57060	chr5	23091991	500	+	0.0013907	2.92251	0	1000
AT5G57150_derived	AT5G57150	chr5	23155069	500	+	0.0926759	1.44146	0	1000
AT5G57660_derived	AT5G57660	chr5	23356992	500	+	0.0164868	2.40513	0	1000
AT5G57710_derived	AT5G57710	chr5	23388356	500	+	0.0992492	10.1564	0.114636	88.5965
AT5G57887_derived	AT5G57887	chr5	23447252	500	+	0.000339602	1.79378	0	1000
AT5G58060_derived	AT5G58060	chr5	23500387	500	+	0.0263825	12.7623	0.463092	27.5589
AT5G58110_derived	AT5G58110	chr5	23516642	500	+	0.0679282	2.16983	0	1000
AT5G58300_derived	AT5G58300	chr5	23575087	500	+	0.0438661	9.00642	0	1000
AT5G58560_derived	AT5G58560	chr5	23672880	500	+	0.0311268	34.0496	1.35347	25.1572
AT5G58620_derived	AT5G58620	chr5	23696225	500	+	0.0531708	2.34136	0	1000
AT5G58640_derived	AT5G58640	chr5	23699770	500	+	0.0760577	3.21423	0	1000
AT5G59160_derived	AT5G59160	chr5	23881691	500	+	0.00260762	2.74705	0.270954	10.1384
AT5G59690_derived	AT5G59690	chr5	24052146	500	+	0.0281274	5.67161	0.343908	16.4916
AT5G59710_derived	AT5G59710	chr5	24061921	500	+	0.0263318	3.56769	0.135477	26.3343
AT5G59732_derived	AT5G59732	chr5	24066157	500	+	0.00096353	1.53055	0.119184	12.8419
AT5G59910_derived	AT5G59910	chr5	24127938	500	+	0.0326108	22.8104	3.85062	5.92383
AT5G60300_derived	AT5G60300	chr5	24268032	500	+	0.0158304	1.51737	0.238368	6.36567
AT5G60310_derived	AT5G60310	chr5	24269985	500	+	0.0188229	1.85777	0.23382	7.94528
AT5G60410_derived	AT5G60410	chr5	24301150	500	+	0.0655794	10.4414	0.114636	91.0826
AT5G60570_derived	AT5G60570	chr5	24350043	500	+	0.0119784	1.76844	0.353004	5.00969
AT5G60600_derived	AT5G60600	chr5	24363488	500	+	0.0677722	1.54174	0	1000
AT5G60850_derived	AT5G60850	chr5	24481876	500	+	0.00941478	3.58165	0.607665	5.89412
AT5G60940_derived	AT5G60940	chr5	24525815	500	+	0.0056146	3.8178	0.722301	5.28561
AT5G61010_derived	AT5G61010	chr5	24556752	500	+	0.0143203	4.75057	0	1000
AT5G61180_derived	AT5G61180	chr5	24614177	500	+	0.0458523	2.14941	0	1000
AT5G61200_derived	AT5G61200	chr5	24622264	500	+	0.0402606	3.39951	0	1000
AT5G61240_derived	AT5G61240	chr5	24632214	500	+	0.0237597	1.68296	0.135477	12.4225
AT5G61780_derived	AT5G61780	chr5	24826972	500	+	0.0608167	5.48223	0.119184	45.998
AT5G62000_derived	AT5G62000	chr5	24915217	500	+	0.0409578	20.536	1.32087	15.5473
AT5G62020_derived	AT5G62020	chr5	24917646	500	+	0.0500786	1.71993	0	1000
AT5G62670_derived	AT5G62670	chr5	25165212	500	+	0.0233765	1.85777	0	1000
AT5G62720_derived	AT5G62720	chr5	25195012	500	+	0.0194745	2.68774	0	1000
AT5G62880_derived	AT5G62880	chr5	25239177	500	+	0.00283247	1.08788	0	1000
AT5G62900_derived	AT5G62900	chr5	25249945	500	+	0.0127652	1.97717	0	1000
AT5G63010_derived	AT5G63010	chr5	25283179	500	+	0.047823	1.26788	0	1000
AT5G63130_derived	AT5G63130	chr5	25324275	500	+	0.0496714	2.09985	0	1000
AT5G63260_derived	AT5G63260	chr5	25364717	500	+	0.0925713	2.62111	0.250113	10.4797
AT5G63480_derived	AT5G63480	chr5	25418638	500	+	0.0770164	2.21332	0.353004	6.26995
AT5G63570_derived	AT5G63570	chr5	25453844	500	+	0.0232706	2.37437	0	1000
AT5G63660_derived	AT5G63660	chr5	25486065	500	+	0.0292068	1.32997	0	1000
AT5G63710_derived	AT5G63710	chr5	25502801	500	+	0.0520639	1.23902	0	1000
AT5G63850_derived	AT5G63850	chr5	25553523	500	+	0.0379517	11.9712	0.521067	22.9743
AT5G63960_derived	AT5G63960	chr5	25606844	500	+	0.0809527	1.46057	0	1000
AT5G63980_derived	AT5G63980	chr5	25611936	500	+	0.0361091	13.321	0.369297	36.0711
AT5G64240_derived	AT5G64240	chr5	25697419	500	+	0.04052	2.44513	0	1000
AT5G64270_derived	AT5G64270	chr5	25710928	500	+	0.0762701	2.55979	0.114636	22.3297
AT5G64400_derived	AT5G64400	chr5	25750392	500	+	0.0388468	8.77485	0.254661	34.457
AT5G64740_derived	AT5G64740	chr5	25886697	500	+	0.081862	1.48739	0	1000
AT5G65010_derived	AT5G65010	chr5	25972578	500	+	0.0878724	2.48388	0.23382	10.623
AT5G65020_derived	AT5G65020	chr5	25975729	500	+	0.064004	1.22968	0	1000
AT5G65220_derived	AT5G65220	chr5	26062685	500	+	0.0441092	1.44343	0.119184	12.111
AT5G65670_derived	AT5G65670	chr5	26256471	500	+	0.0592669	1.67234	0.119184	14.0316
AT5G65683_derived	AT5G65683	chr5	26263786	500	+	0.0737912	6.41012	1.26421	5.07046
AT5G65700_derived	AT5G65700	chr5	26285250	500	+	0.0100341	7.0162	0.119184	58.8686
AT5G66110_derived	AT5G66110	chr5	26430915	500	+	0.0830554	1.96925	0.119184	16.5228
AT5G66570_derived	AT5G66570	chr5	26570281	500	+	0.0216211	22.4564	1.54105	14.5722
AT5G66690_derived	AT5G66690	chr5	26626796	500	+	0.0713862	2.06954	0	1000
AT5G66950_derived	AT5G66950	chr5	26736149	500	+	0.00035639	1.99882	0	1000
AT5G67070_derived	AT5G67070	chr5	26768849	500	+	0.0298963	3.78749	0.114636	33.0393
AT5G67130_derived	AT5G67130	chr5	26793885	500	+	0.0620578	6.93884	0	1000
AT5G01430_derived	AT5G01430	chr5	175948	500	-	0.0467242	1.21452	0.238368	5.09517
AT5G01600_derived	AT5G01600	chr5	227454	500	-	0.0457543	4.05593	0	1000
AT5G01790_derived	AT5G01790	chr5	304398	500	-	0.0344282	2.75563	0.374561	7.35697
AT5G02380_derived	AT5G02380	chr5	505999	500	-	0.00279852	4.48333	0.837774	5.35148
AT5G02500_derived	AT5G02500	chr5	553246	500	-	0.0763524	1.8549	0	1000
AT5G02940_derived	AT5G02940	chr5	683975	500	-	0.0417801	2.61467	0	1000
AT5G03340_derived	AT5G03340	chr5	809449	500	-	0.00560686	1.73112	0.119184	14.5248
AT5G03430_derived	AT5G03430	chr5	848365	500	-	0.031759	2.61666	0	1000
AT5G03500_derived	AT5G03500	chr5	876022	500	-	0.0537497	3.48766	0.566089	6.16098
AT5G03850_derived	AT5G03850	chr5	1027841	500	-	0.0222317	20.9174	1.24414	16.8128
AT5G03880_derived	AT5G03880	chr5	1038009	500	-	0.000837095	2.64254	0.119184	22.1719
AT5G04340_derived	AT5G04340	chr5	1215632	500	-	0.0021744	1.14594	0	1000
AT5G04830_derived	AT5G04830	chr5	1401546	500	-	0.00894518	6.94815	0	1000
AT5G04950_derived	AT5G04950	chr5	1457146	500	-	0.0114573	9.65925	0	1000
AT5G05080_derived	AT5G05080	chr5	1498054	500	-	0.0387089	1.94613	0.0613169	31.7388
AT5G05170_derived	AT5G05170	chr5	1529675	500	-	0.0857364	6.83341	0.671559	10.1754
AT5G05200_derived	AT5G05200	chr5	1543508	500	-	0.00335155	4.90848	0	1000
AT5G05240_derived	AT5G05240	chr5	1553315	500	-	0.0665923	1.72114	0	1000
AT5G05250_derived	AT5G05250	chr5	1556538	500	-	0.0507585	3.54198	0.135477	26.1445
AT5G05660_derived	AT5G05660	chr5	1690352	500	-	0.0962823	5.00236	0.49756	10.0538
AT5G05730_derived	AT5G05730	chr5	1719058	500	-	0.000449943	10.9856	0.00554344	1981.74
AT5G06320_derived	AT5G06320	chr5	1930294	500	-	0.0714826	3.06527	0.00630125	486.454
AT5G06600_derived	AT5G06600	chr5	2018608	500	-	0.0386024	2.835	0	1000
AT5G06710_derived	AT5G06710	chr5	2067566	500	-	0.07736	1.05707	0.195518	5.40654
AT5G06830_derived	AT5G06830	chr5	2116284	500	-	0.00280883	6.17957	0.559815	11.0386
AT5G06850_derived	AT5G06850	chr5	2126476	500	-	0.0389254	1.21452	0	1000
AT5G07020_derived	AT5G07020	chr5	2180003	500	-	0.0121082	7.57395	0	1000
AT5G07120_derived	AT5G07120	chr5	2206395	500	-	0.0350161	4.44919	0.522651	8.51272
AT5G07220_derived	AT5G07220	chr5	2264757	500	-	0.0500786	1.71993	0	1000
AT5G07460_derived	AT5G07460	chr5	2360135	500	-	0.0150798	2.30124	0	1000
AT5G07590_derived	AT5G07590	chr5	2401082	500	-	0.00314159	2.93247	0.119184	24.6046
AT5G08130_derived	AT5G08130	chr5	2605701	500	-	0.0212523	5.64296	0.610819	9.23835
AT5G08280_derived	AT5G08280	chr5	2663000	500	-	0.0483028	4.44864	0.0126025	352.997
AT5G08410_derived	AT5G08410	chr5	2709349	500	-	0.0997444	4.08913	0.135477	30.1832
AT5G08520_derived	AT5G08520	chr5	2754676	500	-	0.0611824	2.08567	0.135477	15.395
AT5G08550_derived	AT5G08550	chr5	2765143	500	-	0.0330006	12.0979	0.114636	105.533
AT5G08650_derived	AT5G08650	chr5	2805824	500	-	0.00336414	2.84536	0.364749	7.80087
AT5G08790_derived	AT5G08790	chr5	2858350	500	-	0.0447707	4.50739	0.1253	35.9728
AT5G09310_derived	AT5G09310	chr5	2886693	500	-	0.010134	18.8998	1.69926	11.1224
AT5G09530_derived	AT5G09530	chr5	2959235	500	-	0.0479807	3.03852	0	1000
AT5G09650_derived	AT5G09650	chr5	2990650	500	-	0.0267938	2.34143	0.228193	10.2608
AT5G10170_derived	AT5G10170	chr5	3186778	500	-	0.00283247	1.08788	0	1000
AT5G10270_derived	AT5G10270	chr5	3221108	500	-	0.00985885	2.25714	0.290589	7.76747
AT5G10350_derived	AT5G10350	chr5	3254935	500	-	0.0385562	1.72843	0.0706898	24.4509
AT5G10360_derived	AT5G10360	chr5	3257975	500	-	0.0210445	6.778	0	1000
AT5G10400_derived	AT5G10400	chr5	3269790	500	-	0.0214287	1.50118	0	1000
AT5G10930_derived	AT5G10930	chr5	3444867	500	-	0.0192403	4.80366	0	1000
AT5G10980_derived	AT5G10980	chr5	3471906	500	-	0.00272235	2.20677	0.114636	19.2502
AT5G11520_derived	AT5G11520	chr5	3684590	500	-	0.0701327	1.09908	0	1000
AT5G11550_derived	AT5G11550	chr5	3707510	500	-	0.0014611	1.94943	0.295137	6.60518
AT5G12140_derived	AT5G12140	chr5	3922410	500	-	0.00350529	1.09488	0	1000
AT5G12430_derived	AT5G12430	chr5	4027480	500	-	0.0336407	1.10659	0	1000
AT5G12900_derived	AT5G12900	chr5	4071420	500	-	0.00651	1.13325	0	1000
AT5G13000_derived	AT5G13000	chr5	4109796	500	-	0.0239507	2.87578	0	1000
AT5G13410_derived	AT5G13410	chr5	4299206	500	-	0.0817109	1.62688	0	1000
AT5G13440_derived	AT5G13440	chr5	4307630	500	-	0.0539478	6.45459	0.139355	46.3175
AT5G13520_derived	AT5G13520	chr5	4341449	500	-	0.019187	5.61876	0	1000
AT5G13550_derived	AT5G13550	chr5	4354777	500	-	0.00673083	23.6485	0.00277172	8532.07
AT5G13630_derived	AT5G13630	chr5	4386835	500	-	0.00316976	370.526	0.869523	426.125
AT5G13710_derived	AT5G13710	chr5	4423196	500	-	0.00443332	3.21122	0.270954	11.8515
AT5G14080_derived	AT5G14080	chr5	4542602	500	-	0.00705901	5.14777	0.119184	43.1918
AT5G14170_derived	AT5G14170	chr5	4568010	500	-	0.0423941	2.17895	0.119184	18.2822
AT5G14220_derived	AT5G14220	chr5	4582770	500	-	0.0136733	6.55435	1.01742	6.44213
AT5G14520_derived	AT5G14520	chr5	4680197	500	-	0.0872515	17.8644	0.953621	18.7333
AT5G14620_derived	AT5G14620	chr5	4714754	500	-	0.0375252	3.35465	0.295137	11.3664
AT5G14720_derived	AT5G14720	chr5	4747361	500	-	0.00110694	4.32156	0	1000
AT5G15350_derived	AT5G15350	chr5	4984460	500	-	0.0242812	4.51522	0.753914	5.98904
AT5G16110_derived	AT5G16110	chr5	5260105	500	-	0.0104961	1.37393	0.122874	11.1816
AT5G16160_derived	AT5G16160	chr5	5275196	500	-	0.0252208	1.32997	0.23382	5.688
AT5G16650_derived	AT5G16650	chr5	5462678	500	-	0.00878608	2.97187	0.0857947	34.6393
AT5G16970_derived	AT5G16970	chr5	5575669	500	-	0.0471263	4.15426	0.59592	6.97117
AT5G16980_derived	AT5G16980	chr5	5578644	500	-	0.0762188	2.35473	0.375814	6.26567
AT5G17000_derived	AT5G17000	chr5	5584302	500	-	0.0265807	5.15825	0	1000
AT5G17050_derived	AT5G17050	chr5	5607289	500	-	0.00285352	15.4454	0.262659	58.804
AT5G17160_derived	AT5G17160	chr5	5639147	500	-	0.0144806	3.80527	0.586824	6.48451
AT5G17230_derived	AT5G17230	chr5	5659075	500	-	0.0631788	1.53291	0	1000
AT5G17310_derived	AT5G17310	chr5	5696146	500	-	0.0540777	2.69015	0.00630125	426.923
AT5G17370_derived	AT5G17370	chr5	5721302	500	-	0.0473303	6.30549	0.653789	9.64454
AT5G17600_derived	AT5G17600	chr5	5799406	500	-	0.00903654	1.84459	0.180501	10.2193
AT5G18015_derived	AT5G18015	chr5	5965472	500	-	0.0229128	8.37517	0	1000
AT5G18020_derived	AT5G18020	chr5	5965684	500	-	0.0349084	6.71601	0.114636	58.5855
AT5G18190_derived	AT5G18190	chr5	6009468	500	-	0.063402	4.59452	0.591372	7.76926
AT5G18360_derived	AT5G18360	chr5	6079550	500	-	0.00326459	11.5248	0.874071	13.1852
AT5G18362_derived	AT5G18362	chr5	6082589	500	-	0.0406212	32.3595	3.24675	9.96671
AT5G18525_derived	AT5G18525	chr5	6146244	500	-	0.0994026	1.66472	0.0693148	24.0168
AT5G18590_derived	AT5G18590	chr5	6177855	500	-	0.0073636	1.74942	0.160275	10.9152
AT5G18680_derived	AT5G18680	chr5	6227666	500	-	0.0148546	2.52738	0	1000
AT5G18790_derived	AT5G18790	chr5	6265593	500	-	0.0590669	1.75876	0.155594	11.3035
AT5G19220_derived	AT5G19220	chr5	6463325	500	-	0.0682718	5.48926	0.939828	5.84071
AT5G19360_derived	AT5G19360	chr5	6521217	500	-	0.0840097	3.31702	0.114636	28.9352
AT5G19450_derived	AT5G19450	chr5	6557927	500	-	0.0588652	1.25375	0.13669	9.17215
AT5G19510_derived	AT5G19510	chr5	6581159	500	-	0.00781947	2.52631	0	1000
AT5G19590_derived	AT5G19590	chr5	6610231	500	-	0.073808	1.68177	0.111194	15.1246
AT5G19820_derived	AT5G19820	chr5	6694725	500	-	0.0350807	1.77263	0	1000
AT5G20290_derived	AT5G20290	chr5	6850953	500	-	0.00563721	6.29828	0.119184	52.8451
AT5G20490_derived	AT5G20490	chr5	6926124	500	-	0.0235536	8.44172	0	1000
AT5G20700_derived	AT5G20700	chr5	7005345	500	-	0.0396575	34.34	6.61921	5.18793
AT5G22280_derived	AT5G22280	chr5	7373496	500	-	0.0222183	1.31481	0	1000
AT5G22480_derived	AT5G22480	chr5	7451006	500	-	0.0691642	2.82625	0	1000
AT5G22700_derived	AT5G22700	chr5	7545017	500	-	0.0398434	4.052	0.226606	17.8813
AT5G22800_derived	AT5G22800	chr5	7615574	500	-	0.0120642	6.1828	0	1000
AT5G22880_derived	AT5G22880	chr5	7651458	500	-	0.0300308	4.4131	0.176436	25.0124
AT5G23040_derived	AT5G23040	chr5	7728818	500	-	0.0842722	1.31406	0	1000
AT5G23420_derived	AT5G23420	chr5	7888014	500	-	0.00514288	7.78471	0.364749	21.3427
AT5G23450_derived	AT5G23450	chr5	7904209	500	-	0.00926071	1.99013	0.353004	5.6377
AT5G23710_derived	AT5G23710	chr5	7995957	500	-	0.0230348	4.31437	0.859386	5.02029
AT5G24030_derived	AT5G24030	chr5	8117818	500	-	0.0914049	1.15909	0.138586	8.36372
AT5G24470_derived	AT5G24470	chr5	8355452	500	-	0.0454207	2.54171	0.151473	16.78
AT5G24500_derived	AT5G24500	chr5	8366803	500	-	0.0328585	1.62886	0	1000
AT5G24660_derived	AT5G24660	chr5	8442780	500	-	0.00685246	11.0908	0.0613169	180.877
AT5G24810_derived	AT5G24810	chr5	8516136	500	-	0.0809432	2.87779	0.23382	12.3077
AT5G24890_derived	AT5G24890	chr5	8557692	500	-	0.0793074	8.19974	0.947025	8.65842
AT5G25190_derived	AT5G25190	chr5	8706291	500	-	0.0264857	1.27015	0.232507	5.46283
AT5G25360_derived	AT5G25360	chr5	8799211	500	-	0.0211039	1.41906	0	1000
AT5G25610_derived	AT5G25610	chr5	8913734	500	-	0.0434509	1.11766	0.0166303	67.2063
AT5G26210_derived	AT5G26210	chr5	9157819	500	-	0.00273921	13.061	0.357552	36.5288
AT5G26749_derived	AT5G26749	chr5	9397696	500	-	0.00392265	7.72572	0.936843	8.24654
AT5G26751_derived	AT5G26751	chr5	9398878	500	-	0.0726357	10.5237	1.95105	5.39387
AT5G26760_derived	AT5G26760	chr5	9403099	500	-	0.00139419	2.1377	0	1000
AT5G26880_derived	AT5G26880	chr5	9457198	500	-	0.038768	3.40616	0.326941	10.4183
AT5G27380_derived	AT5G27380	chr5	9667472	500	-	0.0264046	2.09662	0	1000
AT5G28540_derived	AT5G28540	chr5	10539961	500	-	0.00124641	49.953	0.726309	68.7765
AT5G28910_derived	AT5G28910	chr5	10930070	500	-	0.0707821	1.86832	0.135477	13.7907
AT5G30510_derived	AT5G30510	chr5	11618527	500	-	0.0220349	8.97885	0	1000
AT5G34850_derived	AT5G34850	chr5	13107655	500	-	0.030412	21.7081	0.504774	43.0055
AT5G35100_derived	AT5G35100	chr5	13359784	500	-	0.00791206	10.2691	1.79983	5.70559
AT5G35570_derived	AT5G35570	chr5	13749212	500	-	0.050929	1.83999	0.314096	5.85806
AT5G35690_derived	AT5G35690	chr5	13864353	500	-	0.019981	6.39296	0.0266595	239.8
AT5G36210_derived	AT5G36210	chr5	14247414	500	-	0.0427485	3.30419	0.582276	5.67461
AT5G36930_derived	AT5G36930	chr5	14567123	500	-	0.0891912	2.53877	0	1000
AT5G37050_derived	AT5G37050	chr5	14640011	500	-	0.000949622	8.79819	0.23382	37.628
AT5G37055_derived	AT5G37055	chr5	14641052	500	-	0.00209893	3.53866	0.255994	13.8232
AT5G37770_derived	AT5G37770	chr5	14998355	500	-	0.0429943	1.65719	0.240478	6.89123
AT5G37990_derived	AT5G37990	chr5	15133238	500	-	0.0691026	8.90482	0.103941	85.6718
AT5G38430_derived	AT5G38430	chr5	15383618	500	-	0.0472951	77.5033	3.43132	22.587
AT5G38590_derived	AT5G38590	chr5	15451434	500	-	0.00804857	1.4708	0.0159957	91.9498
AT5G38880_derived	AT5G38880	chr5	15562807	500	-	0.00303687	5.84318	0.250113	23.3622
AT5G39980_derived	AT5G39980	chr5	16000213	500	-	3.25554e-05	6.69955	0.14754	45.4085
AT5G40450_derived	AT5G40450	chr5	16184151	500	-	0.0328399	4.55299	0.589863	7.71872
AT5G40740_derived	AT5G40740	chr5	16301415	500	-	0.0389302	1.76928	0.215697	8.20263
AT5G41210_derived	AT5G41210	chr5	16491821	500	-	0.0160099	17.9234	0	1000
AT5G41240_derived	AT5G41240	chr5	16497656	500	-	0.0649767	1.68167	0.0479872	35.0441
AT5G41670_derived	AT5G41670	chr5	16664784	500	-	0.0255471	2.03943	0.229272	8.89525
AT5G41685_derived	AT5G41685	chr5	16668650	500	-	0.00870186	4.99639	0.957476	5.2183
AT5G42020_derived	AT5G42020	chr5	16806984	500	-	0.0301462	8.34522	0.0720865	115.767
AT5G42110_derived	AT5G42110	chr5	16831229	500	-	0.00850518	14.9452	2.6898	5.55626
AT5G42130_derived	AT5G42130	chr5	16834800	500	-	0.0221658	2.38673	0.250113	9.54259
AT5G42530_derived	AT5G42530	chr5	17004239	500	-	0.00886419	1.51736	0.253023	5.99693
AT5G42650_derived	AT5G42650	chr5	17097096	500	-	0.0175094	2.41587	0	1000
AT5G42765_derived	AT5G42765	chr5	17149739	500	-	0.0367936	4.55671	0.591372	7.70532
AT5G42850_derived	AT5G42850	chr5	17181208	500	-	0.0397469	1.78948	0.107121	16.7052
AT5G42890_derived	AT5G42890	chr5	17193698	500	-	0.0565652	1.99336	0	1000
AT5G42940_derived	AT5G42940	chr5	17215831	500	-	0.0308897	3.1201	0.404886	7.70612
AT5G43260_derived	AT5G43260	chr5	17356878	500	-	0.011012	3.30153	0.305547	10.8053
AT5G43403_derived	AT5G43403	chr5	17430040	500	-	0.0720792	6.86406	0.23382	29.3562
AT5G43470_derived	AT5G43470	chr5	17462048	500	-	0.0883957	2.50092	0	1000
AT5G43780_derived	AT5G43780	chr5	17588895	500	-	0.0266221	7.80354	0.38559	20.2379
AT5G43830_derived	AT5G43830	chr5	17621837	500	-	0.0641173	1.8421	0	1000
AT5G44005_derived	AT5G44005	chr5	17704404	500	-	0.0523327	3.40378	0.180582	18.8489
AT5G44080_derived	AT5G44080	chr5	17738153	500	-	0.0188441	7.40471	0.394242	18.7821
AT5G44100_derived	AT5G44100	chr5	17748619	500	-	0.091318	1.43199	0	1000
AT5G44370_derived	AT5G44370	chr5	17874386	500	-	0.0283847	11.9772	2.1881	5.47381
AT5G44510_derived	AT5G44510	chr5	17929174	500	-	0.00262194	3.18738	0.364749	8.73856
AT5G44550_derived	AT5G44550	chr5	17941376	500	-	0.0314723	3.25443	0.119184	27.3059
AT5G44680_derived	AT5G44680	chr5	18023716	500	-	0.0287785	76.0075	3.8678	19.6513
AT5G44800_derived	AT5G44800	chr5	18082920	500	-	0.0344722	4.04731	0.32152	12.5881
AT5G45190_derived	AT5G45190	chr5	18277121	500	-	0.00780341	7.09331	1.05597	6.71736
AT5G45290_derived	AT5G45290	chr5	18349283	500	-	0.0191334	1.06743	0.119184	8.95619
AT5G45590_derived	AT5G45590	chr5	18483951	500	-	0.0242155	1.51772	0.0239936	63.2554
AT5G46150_derived	AT5G46150	chr5	18707147	500	-	0.0125266	1.01664	0	1000
AT5G46160_derived	AT5G46160	chr5	18710661	500	-	0.00592806	6.18709	0.874071	7.07848
AT5G47520_derived	AT5G47520	chr5	19276862	500	-	0.0446466	5.25216	0	1000
AT5G47570_derived	AT5G47570	chr5	19292109	500	-	0.0210508	1.43423	0.114636	12.5111
AT5G47760_derived	AT5G47760	chr5	19342385	500	-	0.0876576	1.7555	0.250113	7.01883
AT5G48020_derived	AT5G48020	chr5	19462159	500	-	0.00968239	4.92499	0.114636	42.9619
AT5G48030_derived	AT5G48030	chr5	19465512	500	-	0.000129622	4.44075	0.348456	12.7441
AT5G48230_derived	AT5G48230	chr5	19551643	500	-	0.0129802	1.7446	0.183139	9.52612
AT5G48655_derived	AT5G48655	chr5	19730651	500	-	0.0114359	6.77659	0.807	8.39726
AT5G48810_derived	AT5G48810	chr5	19788568	500	-	0.0175521	6.62119	0.114636	57.7584
AT5G48930_derived	AT5G48930	chr5	19835800	500	-	0.0807555	6.1036	0	1000
AT5G49720_derived	AT5G49720	chr5	20196892	500	-	0.0249388	2.56956	0.00315063	815.573
AT5G49830_derived	AT5G49830	chr5	20249987	500	-	0.000213583	2.39893	0.228522	10.4976
AT5G50230_derived	AT5G50230	chr5	20447871	500	-	0.0416953	1.47067	0.28477	5.16442
AT5G50460_derived	AT5G50460	chr5	20550938	500	-	0.0346963	4.17213	0.278886	14.96
AT5G51110_derived	AT5G51110	chr5	20777633	500	-	0.0201717	4.58913	0.179824	25.5201
AT5G51300_derived	AT5G51300	chr5	20848398	500	-	0.0658303	5.20935	0.504774	10.3202
AT5G51430_derived	AT5G51430	chr5	20886339	500	-	0.0325427	12.4461	0.119184	104.428
AT5G51690_derived	AT5G51690	chr5	20996914	500	-	0.0151601	2.14024	0.270912	7.90013
AT5G51710_derived	AT5G51710	chr5	21003779	500	-	0.0577465	2.05637	0	1000
AT5G52060_derived	AT5G52060	chr5	21151715	500	-	0.00222318	4.26372	0.182736	23.3326
AT5G52180_derived	AT5G52180	chr5	21199556	500	-	0.0821122	7.098	0.488481	14.5308
AT5G52547_derived	AT5G52547	chr5	21325620	500	-	0.00487983	3.8626	0.521067	7.41288
AT5G52850_derived	AT5G52850	chr5	21414436	500	-	0.000969836	1.41708	0	1000
AT5G53300_derived	AT5G53300	chr5	21632015	500	-	0.0335278	1.44541	0	1000
AT5G53490_derived	AT5G53490	chr5	21722808	500	-	0.0265955	3.31801	0.403412	8.22488
AT5G53530_derived	AT5G53530	chr5	21745536	500	-	0.0126752	4.47533	0.244781	18.283
AT5G54060_derived	AT5G54060	chr5	21936380	500	-	0.0368345	1.99232	0	1000
AT5G54100_derived	AT5G54100	chr5	21953288	500	-	0.0208156	1.18286	0.135477	8.73108
AT5G54170_derived	AT5G54170	chr5	21984379	500	-	0.0343593	10.7591	0	1000
AT5G54280_derived	AT5G54280	chr5	22038884	500	-	0.0545207	4.21553	0.119184	35.3699
AT5G54630_derived	AT5G54630	chr5	22192000	500	-	0.00629986	2.91258	0.114636	25.4072
AT5G54810_derived	AT5G54810	chr5	22264095	500	-	0.0245092	3.95256	0	1000
AT5G54930_derived	AT5G54930	chr5	22305234	500	-	0.00199833	15.0785	0.0988518	152.537
AT5G54940_derived	AT5G54940	chr5	22307772	500	-	0.0237705	367.963	3.7427	98.3148
AT5G55940_derived	AT5G55940	chr5	22655499	500	-	0.0158071	1.33592	0.12185	10.9637
AT5G56280_derived	AT5G56280	chr5	22782885	500	-	0.0144899	1.31877	0.119184	11.065
AT5G57040_derived	AT5G57040	chr5	23083399	500	-	0.0138523	1.20683	0.230694	5.2313
AT5G57290_derived	AT5G57290	chr5	23206303	500	-	0.00868483	3.64566	0.23024	15.8341
AT5G57685_derived	AT5G57685	chr5	23365505	500	-	0.0879168	3.53539	0	1000
AT5G57830_derived	AT5G57830	chr5	23428792	500	-	0.00351085	5.63891	0.297402	18.9606
AT5G57990_derived	AT5G57990	chr5	23469515	500	-	0.00584326	13.6211	1.87275	7.27334
AT5G58570_derived	AT5G58570	chr5	23672196	500	-	0.0036127	5.27217	0.50744	10.3897
AT5G58950_derived	AT5G58950	chr5	23800429	500	-	0.050059	1.19937	0.119184	10.0632
AT5G59200_derived	AT5G59200	chr5	23888294	500	-	0.0222046	3.25771	0.357552	9.11117
AT5G59870_derived	AT5G59870	chr5	24114882	500	-	0.0230393	5.00735	0.811548	6.17012
AT5G59970_derived	AT5G59970	chr5	24145676	500	-	0.0505804	1.73219	0.237415	7.29604
AT5G60090_derived	AT5G60090	chr5	24195583	500	-	0.0976538	1.56545	0	1000
AT5G60670_derived	AT5G60670	chr5	24380411	500	-	0.0973307	1.90446	0	1000
AT5G60790_derived	AT5G60790	chr5	24452759	500	-	0.0976651	2.51815	0	1000
AT5G60840_derived	AT5G60840	chr5	24472820	500	-	0.0781524	1.94287	0.229272	8.47406
AT5G61050_derived	AT5G61050	chr5	24564983	500	-	0.0102483	1.95032	0	1000
AT5G61660_derived	AT5G61660	chr5	24778716	500	-	0.0339511	4.9486	0.117408	42.1489
AT5G62390_derived	AT5G62390	chr5	25051479	500	-	0.048252	1.44739	0.114636	12.626
AT5G62630_derived	AT5G62630	chr5	25143096	500	-	0.086823	2.49705	0	1000
AT5G62680_derived	AT5G62680	chr5	25164638	500	-	0.0886806	2.18767	0.0666488	32.8239
AT5G62790_derived	AT5G62790	chr5	25213626	500	-	0.00158284	7.57008	0.119184	63.5159
AT5G63080_derived	AT5G63080	chr5	25299436	500	-	0.0140761	1.10106	0.0240994	45.6883
AT5G63310_derived	AT5G63310	chr5	25371405	500	-	8.17335e-05	3.11677	0.114636	27.1884
AT5G63520_derived	AT5G63520	chr5	25425678	500	-	0.0599227	5.19021	0.479385	10.8268
AT5G63790_derived	AT5G63790	chr5	25526010	500	-	0.0100005	6.26245	0.230053	27.2218
AT5G64140_derived	AT5G64140	chr5	25666825	500	-	0.0875821	4.39702	0.820157	5.36119
AT5G64430_derived	AT5G64430	chr5	25761771	500	-	0.0356363	1.69961	0.229272	7.41307
AT5G64580_derived	AT5G64580	chr5	25816593	500	-	0.0686889	1.36188	0.157481	8.64791
AT5G64760_derived	AT5G64760	chr5	25893281	500	-	0.0132598	1.2305	0	1000
AT5G64770_derived	AT5G64770	chr5	25896868	500	-	0.098445	3.86563	0.00630125	613.471
AT5G64990_derived	AT5G64990	chr5	25963063	500	-	0.0384911	1.28846	0.250113	5.15152
AT5G65000_derived	AT5G65000	chr5	25964461	500	-	0.00334477	1.43224	0.114636	12.4938
AT5G65310_derived	AT5G65310	chr5	26101440	500	-	0.0476969	13.864	0.109304	126.839
AT5G65350_derived	AT5G65350	chr5	26118712	500	-	0.0387436	4.64171	0	1000
AT5G65360_derived	AT5G65360	chr5	26119360	500	-	0.0110762	92.0634	4.91915	18.7153
AT5G65630_derived	AT5G65630	chr5	26225333	500	-	0.0209574	8.00843	0.619113	12.9353
AT5G65660_derived	AT5G65660	chr5	26244750	500	-	0.0472963	17.643	0.478943	36.8373
AT5G65810_derived	AT5G65810	chr5	26337166	500	-	0.00320771	5.3523	1.00955	5.30169
AT5G65920_derived	AT5G65920	chr5	26363516	500	-	0.00174541	2.73387	0.23382	11.6922
AT5G66020_derived	AT5G66020	chr5	26400694	500	-	0.00538623	2.41785	0	1000
AT5G66050_derived	AT5G66050	chr5	26411589	500	-	0.0289897	7.51363	0	1000
AT5G66055_derived	AT5G66055	chr5	26416657	500	-	0.0214242	6.91637	0.94902	7.2879
AT5G66190_derived	AT5G66190	chr5	26450465	500	-	0.0357532	3.03186	0.504774	6.00637
AT5G66290_derived	AT5G66290	chr5	26477162	500	-	0.0310205	13.5456	1.64394	8.23974
AT5G66680_derived	AT5G66680	chr5	26617045	500	-	0.000341331	4.04819	0.238368	16.983
AT5G67140_derived	AT5G67140	chr5	26793381	500	-	0.0575136	2.59932	0.268477	9.6817
AT5G67220_derived	AT5G67220	chr5	26819622	500	-	0.0679602	1.51341	0	1000
AT5G67411_derived	AT5G67411	chr5	26897902	500	-	0.0357847	1.40666	0.0221738	63.438
AT5G67420_derived	AT5G67420	chr5	26903790	500	-	0.0200194	15.5987	0.182055	85.681
AT5G67480_derived	AT5G67480	chr5	26930440	500	-	0.00879936	31.4153	0.514254	61.089
AT1G01370_derived	AT1G01370	chr1	145687	500	+	0.0306471	2.71476	0.45101	6.0193
AT1G01720_derived	AT1G01720	chr1	269822	500	+	0.0684754	4.95195	0.250113	19.7989
AT1G02080_derived	AT1G02080	chr1	386850	500	+	0.0373261	6.55973	0.23382	28.0546
AT1G02500_derived	AT1G02500	chr1	520440	500	+	0.0205537	2.37973	0.114636	20.759
AT1G02680_derived	AT1G02680	chr1	582313	500	+	0.0473441	1.54982	0.20477	7.56861
AT1G02816_derived	AT1G02816	chr1	622472	500	+	0.00509514	7.07947	1.11244	6.36392
AT1G02840_derived	AT1G02840	chr1	629822	500	+	0.00595589	2.4027	0	1000
AT1G03220_derived	AT1G03220	chr1	788654	500	+	0.0581052	3.84744	0.0133298	288.635
AT1G03310_derived	AT1G03310	chr1	816752	500	+	0.00575654	4.33883	0.369297	11.7489
AT1G03750_derived	AT1G03750	chr1	941165	500	+	0.05303	1.64203	0	1000
AT1G04170_derived	AT1G04170	chr1	1099901	500	+	0.0959148	2.19696	0.119184	18.4334
AT1G04480_derived	AT1G04480	chr1	1217470	500	+	0.0577556	1.28648	0	1000
AT1G05600_derived	AT1G05600	chr1	1673751	500	+	0.0010236	2.60525	0.135477	19.2302
AT1G05630_derived	AT1G05630	chr1	1687366	500	+	0.0188292	4.09627	0.577728	7.09031
AT1G05810_derived	AT1G05810	chr1	1749463	500	+	0.0566874	1.29044	0.119184	10.8273
AT1G05890_derived	AT1G05890	chr1	1784532	500	+	0.0346785	4.87208	0.549908	8.85982
AT1G06180_derived	AT1G06180	chr1	1891161	500	+	0.0331074	4.14304	0	1000
AT1G06680_derived	AT1G06680	chr1	2049421	500	+	0.0344206	33.6636	0.23382	143.972
AT1G06850_derived	AT1G06850	chr1	2106752	500	+	0.0552321	2.03397	0	1000
AT1G07170_derived	AT1G07170	chr1	2201149	500	+	0.0870426	1.175	0.229272	5.1249
AT1G07280_derived	AT1G07280	chr1	2241220	500	+	0.0362357	2.07943	0	1000
AT1G07330_derived	AT1G07330	chr1	2253588	500	+	0.022056	1.61766	0	1000
AT1G07470_derived	AT1G07470	chr1	2294591	500	+	0.00208491	2.36977	0.220787	10.7333
AT1G07728_derived	AT1G07728	chr1	2397348	500	+	0.0241923	1.40193	0	1000
AT1G07840_derived	AT1G07840	chr1	2426679	500	+	0.033205	2.10572	0.23382	9.00574
AT1G07890_derived	AT1G07890	chr1	2439668	500	+	0.00898458	11.1703	0.250113	44.6611
AT1G08300_derived	AT1G08300	chr1	2618826	500	+	0.0281422	1.09204	0.119184	9.16263
AT1G08420_derived	AT1G08420	chr1	2657064	500	+	0.0073194	4.13195	0	1000
AT1G08830_derived	AT1G08830	chr1	2829318	500	+	0.0887384	1.64465	0	1000
AT1G08900_derived	AT1G08900	chr1	2855782	500	+	0.0895655	5.1815	0.364749	14.2057
AT1G09390_derived	AT1G09390	chr1	3033585	500	+	0.0354619	2.95685	0.390138	7.57898
AT1G09590_derived	AT1G09590	chr1	3107775	500	+	0.00533052	13.9844	0.458544	30.4975
AT1G09600_derived	AT1G09600	chr1	3111321	500	+	0.0203914	3.32031	0.61941	5.36044
AT1G10300_derived	AT1G10300	chr1	3380229	500	+	0.0289326	10.5702	1.62896	6.48893
AT1G10670_derived	AT1G10670	chr1	3538284	500	+	0.0111168	2.13037	0.135477	15.725
AT1G10960_derived	AT1G10960	chr1	3665042	500	+	0.0187096	11.9257	0	1000
AT1G11380_derived	AT1G11380	chr1	3834194	500	+	0.0570717	7.18305	0.947025	7.58485
AT1G11650_derived	AT1G11650	chr1	3918179	500	+	0.0525283	5.04434	0	1000
AT1G11860_derived	AT1G11860	chr1	4003445	500	+	0.0144982	107.256	4.46725	24.0094
AT1G12110_derived	AT1G12110	chr1	4109548	500	+	0.0118904	4.97962	0	1000
AT1G12140_derived	AT1G12140	chr1	4124598	500	+	0.0349241	2.80188	0.135477	20.6816
AT1G12270_derived	AT1G12270	chr1	4174778	500	+	0.0458771	1.32781	0.135477	9.80102
AT1G12320_derived	AT1G12320	chr1	4190345	500	+	0.0702746	1.33393	0	1000
AT1G12470_derived	AT1G12470	chr1	4257395	500	+	0.00434109	2.34203	0.254661	9.19667
AT1G12840_derived	AT1G12840	chr1	4378517	500	+	0.0338366	2.2721	0.364749	6.22921
AT1G13260_derived	AT1G13260	chr1	4543745	500	+	0.0222855	1.95806	0	1000
AT1G13330_derived	AT1G13330	chr1	4570601	500	+	0.000277204	3.1366	0.105325	29.7801
AT1G13740_derived	AT1G13740	chr1	4715410	500	+	0.0691642	1.41312	0	1000
AT1G14020_derived	AT1G14020	chr1	4805378	500	+	0.0646104	3.23179	0	1000
AT1G14150_derived	AT1G14150	chr1	4840754	500	+	0.0549037	1.30559	0	1000
AT1G14650_derived	AT1G14650	chr1	5031782	500	+	0.0428654	2.43921	0.114636	21.2778
AT1G14670_derived	AT1G14670	chr1	5040531	500	+	0.037913	1.38798	0.119184	11.6457
AT1G15030_derived	AT1G15030	chr1	5180052	500	+	0.00894171	6.27924	0.390138	16.0949
AT1G15215_derived	AT1G15215	chr1	5240054	500	+	0.0294849	1.21452	0.135477	8.96481
AT1G15370_derived	AT1G15370	chr1	5288580	500	+	0.0619166	2.15666	0.119184	18.0952
AT1G15380_derived	AT1G15380	chr1	5292538	500	+	0.0560362	1.77384	0	1000
AT1G15930_derived	AT1G15930	chr1	5473017	500	+	0.0075447	1.20333	0	1000
AT1G15950_derived	AT1G15950	chr1	5482183	500	+	0.047674	12.3499	0.483933	25.5199
AT1G16020_derived	AT1G16020	chr1	5501361	500	+	0.0213363	5.28236	0	1000
AT1G16060_derived	AT1G16060	chr1	5511738	500	+	0.0244985	8.61907	0.254661	33.8453
AT1G16410_derived	AT1G16410	chr1	5611429	500	+	0.00119286	9.92572	0	1000
AT1G16560_derived	AT1G16560	chr1	5670711	500	+	0.00283247	1.08788	0	1000
AT1G16720_derived	AT1G16720	chr1	5726481	500	+	0.0408706	1.22941	0.238368	5.15761
AT1G17100_derived	AT1G17100	chr1	5845664	500	+	0.0048523	14.6138	1.55185	9.41702
AT1G17260_derived	AT1G17260	chr1	5908901	500	+	0.0244912	3.38633	0.46764	7.24133
AT1G17470_derived	AT1G17470	chr1	6006408	500	+	0.0258677	1.16366	0	1000
AT1G17550_derived	AT1G17550	chr1	6037292	500	+	0.0176199	5.83662	0	1000
AT1G17580_derived	AT1G17580	chr1	6049559	500	+	0.00567959	1.04525	0	1000
AT1G17730_derived	AT1G17730	chr1	6100318	500	+	0.0734333	1.11424	0	1000
AT1G17840_derived	AT1G17840	chr1	6146524	500	+	0.00777259	6.36427	0	1000
AT1G18180_derived	AT1G18180	chr1	6257903	500	+	0.0525365	2.59603	0	1000
AT1G18400_derived	AT1G18400	chr1	6333746	500	+	0.0979977	1.80506	0	1000
AT1G18485_derived	AT1G18485	chr1	6366238	500	+	0.0660526	1.77065	0	1000
AT1G18590_derived	AT1G18590	chr1	6399945	500	+	0.0330521	4.36476	0.0266595	163.722
AT1G18690_derived	AT1G18690	chr1	6436925	500	+	0.00484804	2.28923	0.229272	9.98478
AT1G18880_derived	AT1G18880	chr1	6523371	500	+	0.0568719	3.41269	0	1000
AT1G19350_derived	AT1G19350	chr1	6690417	500	+	0.00988655	8.26619	1.04992	7.8732
AT1G19397_derived	AT1G19397	chr1	6711790	500	+	0.0263458	3.56056	0.119184	29.8745
AT1G19580_derived	AT1G19580	chr1	6777459	500	+	0.0228166	1.94488	0	1000
AT1G19600_derived	AT1G19600	chr1	6781176	500	+	0.0845346	1.60053	0	1000
AT1G19680_derived	AT1G19680	chr1	6807865	500	+	0.0227462	1.19085	0	1000
AT1G19740_derived	AT1G19740	chr1	6825462	500	+	0.0684863	5.09981	0.348456	14.6354
AT1G20620_derived	AT1G20620	chr1	7146543	500	+	0.0433315	25.8281	1.21078	21.3318
AT1G20693_derived	AT1G20693	chr1	7178823	500	+	0.0679602	1.51341	0	1000
AT1G20760_derived	AT1G20760	chr1	7214996	500	+	0.0241877	1.51539	0	1000
AT1G21065_derived	AT1G21065	chr1	7375792	500	+	0.0782945	1.77065	0.254661	6.95299
AT1G22500_derived	AT1G22500	chr1	7950903	500	+	0.00324788	4.68995	0.270954	17.309
AT1G22660_derived	AT1G22660	chr1	8021715	500	+	0.00671618	17.9946	0.119184	150.982
AT1G22800_derived	AT1G22800	chr1	8074360	500	+	0.0946662	1.02877	0	1000
AT1G23450_derived	AT1G23450	chr1	8326700	500	+	0.0119778	2.41587	0.479385	5.03953
AT1G23820_derived	AT1G23820	chr1	8422988	500	+	0.000524651	9.2781	0.242598	38.2447
AT1G24280_derived	AT1G24280	chr1	8612583	500	+	0.0107179	28.7029	0	1000
AT1G25290_derived	AT1G25290	chr1	8869095	500	+	0.0136766	1.95806	0.135477	14.4531
AT1G25550_derived	AT1G25550	chr1	8978096	500	+	0.0624148	5.36211	0	1000
AT1G26220_derived	AT1G26220	chr1	9071864	500	+	0.00529816	5.85361	0.911204	6.42403
AT1G26770_derived	AT1G26770	chr1	9261316	500	+	0.0417379	4.94906	0	1000
AT1G26920_derived	AT1G26920	chr1	9330401	500	+	0.0017618	2.52471	0	1000
AT1G26945_derived	AT1G26945	chr1	9352764	500	+	0.0328585	1.0859	0	1000
AT1G27000_derived	AT1G27000	chr1	9376723	500	+	0.0309143	1.33195	0	1000
AT1G27150_derived	AT1G27150	chr1	9432277	500	+	0.0480276	2.01087	0	1000
AT1G27330_derived	AT1G27330	chr1	9494072	500	+	0.0297722	19.9452	0.582276	34.2538
AT1G27360_derived	AT1G27360	chr1	9503872	500	+	0.0222183	1.31481	0	1000
AT1G27850_derived	AT1G27850	chr1	9703944	500	+	0.0201455	4.11143	0	1000
AT1G28420_derived	AT1G28420	chr1	9987641	500	+	0.0331074	2.07152	0	1000
AT1G28540_derived	AT1G28540	chr1	10036959	500	+	0.00366664	1.30013	0	1000
AT1G29070_derived	AT1G29070	chr1	10151363	500	+	0.0304383	1.29732	0.119184	10.885
AT1G29418_derived	AT1G29418	chr1	10301305	500	+	0.0548911	3.04337	0.114636	26.5481
AT1G29465_derived	AT1G29465	chr1	10309801	500	+	0.0119128	1.7443	0	1000
AT1G29500_derived	AT1G29500	chr1	10321867	500	+	1.91625e-05	7.58808	0	1000
AT1G29520_derived	AT1G29520	chr1	10324746	500	+	0.0430663	3.02881	0	1000
AT1G29670_derived	AT1G29670	chr1	10377874	500	+	0.042959	4.39516	0.229272	19.1701
AT1G29710_derived	AT1G29710	chr1	10389103	500	+	0.00587054	1.10106	0.119184	9.23832
AT1G29930_derived	AT1G29930	chr1	10479051	500	+	0.0485405	8.63818	0.114636	75.3531
AT1G30130_derived	AT1G30130	chr1	10589763	500	+	0.0321928	3.08745	0.345303	8.94126
AT1G30230_derived	AT1G30230	chr1	10640785	500	+	0.0144125	10.1081	0.135477	74.6115
AT1G30380_derived	AT1G30380	chr1	10723250	500	+	0.0271852	12.3348	0	1000
AT1G30455_derived	AT1G30455	chr1	10770778	500	+	0.0495148	2.94169	0	1000
AT1G30530_derived	AT1G30530	chr1	10816586	500	+	0.0221586	2.87506	0.181319	15.8564
AT1G30690_derived	AT1G30690	chr1	10890335	500	+	0.0829816	1.31284	0.114636	11.4522
AT1G31220_derived	AT1G31220	chr1	11158686	500	+	0.0974381	1.74034	0	1000
AT1G31320_derived	AT1G31320	chr1	11214385	500	+	0.00213129	6.8677	0	1000
AT1G31850_derived	AT1G31850	chr1	11433702	500	+	0.0266433	6.33001	0.114636	55.2183
AT1G31910_derived	AT1G31910	chr1	11461828	500	+	0.00224484	2.47279	0	1000
AT1G32230_derived	AT1G32230	chr1	11616221	500	+	0.0417721	5.21379	0.119184	43.7458
AT1G32580_derived	AT1G32580	chr1	11785640	500	+	0.000134137	2.24635	0.394066	5.70044
AT1G32700_derived	AT1G32700	chr1	11829762	500	+	0.00406458	14.4465	0.254661	56.7284
AT1G32870_derived	AT1G32870	chr1	11913950	500	+	0.0683083	7.22889	0.114636	63.0595
AT1G32940_derived	AT1G32940	chr1	11940981	500	+	0.0419761	1.44821	0.229272	6.31655
AT1G33140_derived	AT1G33140	chr1	12024786	500	+	0.0373794	10.7956	0	1000
AT1G33170_derived	AT1G33170	chr1	12030542	500	+	0.0478261	1.42828	0.254661	5.60855
AT1G33340_derived	AT1G33340	chr1	12088961	500	+	0.00741594	1.5161	0	1000
AT1G33360_derived	AT1G33360	chr1	12096028	500	+	0.0222183	1.31481	0	1000
AT1G33980_derived	AT1G33980	chr1	12355026	500	+	0.0294849	1.21452	0.135477	8.96481
AT1G34020_derived	AT1G34020	chr1	12369181	500	+	0.0238608	3.15666	0.455642	6.92794
AT1G34190_derived	AT1G34190	chr1	12454145	500	+	0.0570381	8.91007	0.135477	65.7682
AT1G34360_derived	AT1G34360	chr1	12546175	500	+	0.00289489	2.19092	0	1000
AT1G35720_derived	AT1G35720	chr1	13227198	500	+	0.019035	3.35998	0	1000
AT1G36320_derived	AT1G36320	chr1	13674101	500	+	0.0120642	1.5457	0	1000
AT1G37130_derived	AT1G37130	chr1	14161941	500	+	0.064443	4.45807	0	1000
AT1G43790_derived	AT1G43790	chr1	16576420	500	+	0.0473788	1.00275	0	1000
AT1G45976_derived	AT1G45976	chr1	17200738	500	+	0.0927672	2.2833	0.250113	9.12906
AT1G47210_derived	AT1G47210	chr1	17302869	500	+	0.0770538	1.11819	0	1000
AT1G47395_derived	AT1G47395	chr1	17383411	500	+	0.0601841	30.0453	0.353004	85.1132
AT1G47400_derived	AT1G47400	chr1	17386189	500	+	0.0104704	47.144	0.238368	197.778
AT1G48300_derived	AT1G48300	chr1	17848567	500	+	0.00420957	16.9484	0	1000
AT1G48330_derived	AT1G48330	chr1	17864389	500	+	0.0384929	2.23094	0	1000
AT1G48460_derived	AT1G48460	chr1	17913303	500	+	0.0888974	1.6998	0	1000
AT1G48480_derived	AT1G48480	chr1	17920988	500	+	0.0306738	3.14425	0.504774	6.22903
AT1G48540_derived	AT1G48540	chr1	17950524	500	+	0.0279246	1.52857	0.238368	6.41264
AT1G48635_derived	AT1G48635	chr1	17986119	500	+	0.0308132	2.32946	0.250113	9.31362
AT1G48880_derived	AT1G48880	chr1	18082928	500	+	0.0388267	5.62057	0.119184	47.1588
AT1G49230_derived	AT1G49230	chr1	18210131	500	+	0.0222183	1.31481	0	1000
AT1G49320_derived	AT1G49320	chr1	18247995	500	+	0.0442062	2.85656	0	1000
AT1G49720_derived	AT1G49720	chr1	18402631	500	+	0.00199653	2.28223	0	1000
AT1G49820_derived	AT1G49820	chr1	18445101	500	+	0.0565966	6.31214	0	1000
AT1G49975_derived	AT1G49975	chr1	18505600	500	+	0.0495678	13.5155	0.483933	27.9284
AT1G50460_derived	AT1G50460	chr1	18697662	500	+	0.011875	9.29023	0.373845	24.8505
AT1G50510_derived	AT1G50510	chr1	18719331	500	+	0.0194933	3.00121	0.51859	5.78725
AT1G50900_derived	AT1G50900	chr1	18867207	500	+	0.0603	4.05593	0.717753	5.65087
AT1G51390_derived	AT1G51390	chr1	19052097	500	+	0.00728093	5.36152	0.759435	7.05989
AT1G51530_derived	AT1G51530	chr1	19112155	500	+	0.0801725	1.11819	0.119184	9.38207
AT1G51690_derived	AT1G51690	chr1	19170449	500	+	0.0231271	5.06871	0	1000
AT1G52230_derived	AT1G52230	chr1	19455671	500	+	0.0519697	91.7084	6.72435	13.6382
AT1G52760_derived	AT1G52760	chr1	19652746	500	+	0.0691642	1.41312	0	1000
AT1G53070_derived	AT1G53070	chr1	19779376	500	+	0.0018584	2.50299	0.119184	21.001
AT1G53250_derived	AT1G53250	chr1	19859259	500	+	0.00956844	4.57629	0	1000
AT1G53400_derived	AT1G53400	chr1	19926634	500	+	0.0792815	1.31284	0	1000
AT1G53530_derived	AT1G53530	chr1	19980087	500	+	0.0220041	1.33099	0.0986403	13.4933
AT1G53910_derived	AT1G53910	chr1	20136973	500	+	0.0241877	1.51539	0	1000
AT1G54130_derived	AT1G54130	chr1	20213945	500	+	0.0624426	1.85579	0	1000
AT1G54200_derived	AT1G54200	chr1	20237068	500	+	0.0837427	4.96973	0.85323	5.82461
AT1G54360_derived	AT1G54360	chr1	20293327	500	+	0.00535838	2.67592	0	1000
AT1G54580_derived	AT1G54580	chr1	20391018	500	+	0.0297053	9.39322	0.353004	26.6094
AT1G54780_derived	AT1G54780	chr1	20441162	500	+	0.0151228	5.1148	0.70146	7.29165
AT1G54920_derived	AT1G54920	chr1	20475161	500	+	0.0918646	1.67036	0	1000
AT1G55170_derived	AT1G55170	chr1	20581978	500	+	0.00103389	2.85282	0.348753	8.18006
AT1G55205_derived	AT1G55205	chr1	20596037	500	+	0.0922274	1.81428	0	1000
AT1G55260_derived	AT1G55260	chr1	20616438	500	+	0.00731407	3.27485	0	1000
AT1G55310_derived	AT1G55310	chr1	20632901	500	+	0.00367747	42.2855	2.71517	15.5738
AT1G55500_derived	AT1G55500	chr1	20722736	500	+	0.0405173	1.93368	0	1000
AT1G55920_derived	AT1G55920	chr1	20913450	500	+	0.0114758	53.3864	0.369297	144.562
AT1G56000_derived	AT1G56000	chr1	20946721	500	+	0.0446444	9.28884	1.83019	5.07534
AT1G56700_derived	AT1G56700	chr1	21257976	500	+	0.071197	1.09908	0.135477	8.11268
AT1G58160_derived	AT1G58160	chr1	21534443	500	+	0.0415046	1.50222	0	1000
AT1G59840_derived	AT1G59840	chr1	22029382	500	+	0.0236212	10.6269	0.422255	25.1671
AT1G60220_derived	AT1G60220	chr1	22212174	500	+	0.000969836	1.41708	0	1000
AT1G60670_derived	AT1G60670	chr1	22347627	500	+	0.0450488	1.07273	0	1000
AT1G61190_derived	AT1G61190	chr1	22560690	500	+	0.0896824	3.69707	0	1000
AT1G61520_derived	AT1G61520	chr1	22701386	500	+	0.0554619	2.62034	0.114636	22.8579
AT1G61600_derived	AT1G61600	chr1	22731185	500	+	0.00699339	1.63281	0	1000
AT1G61610_derived	AT1G61610	chr1	22736512	500	+	0.0724805	1.175	0.119184	9.85868
AT1G61670_derived	AT1G61670	chr1	22772429	500	+	0.0116086	5.66857	0.623958	9.08486
AT1G61990_derived	AT1G61990	chr1	22912938	500	+	0.0989984	1.07075	0	1000
AT1G62570_derived	AT1G62570	chr1	23172108	500	+	0.0340273	1.97123	0.114636	17.1956
AT1G62600_derived	AT1G62600	chr1	23181522	500	+	0.0384389	1.05288	0.132326	7.95673
AT1G62886_derived	AT1G62886	chr1	23294713	500	+	0.00327008	10.1985	0.696912	14.6339
AT1G62880_derived	AT1G62880	chr1	23295269	500	+	0.0909012	1.92775	0	1000
AT1G63230_derived	AT1G63230	chr1	23452314	500	+	0.0135251	7.37709	0	1000
AT1G63940_derived	AT1G63940	chr1	23733895	500	+	0.0204352	2.58812	0.229272	11.2884
AT1G64090_derived	AT1G64090	chr1	23790925	500	+	0.000838318	4.06582	0.135477	30.0112
AT1G64100_derived	AT1G64100	chr1	23795566	500	+	0.00364749	1.20333	0.23382	5.14638
AT1G64105_derived	AT1G64105	chr1	23795645	500	+	0.0075447	1.20333	0	1000
AT1G64500_derived	AT1G64500	chr1	23954495	500	+	0.0612614	4.34797	0.229272	18.9642
AT1G64550_derived	AT1G64550	chr1	23973617	500	+	0.0149873	4.19048	0	1000
AT1G64810_derived	AT1G64810	chr1	24088541	500	+	0.0714715	1.5569	0.135477	11.492
AT1G64840_derived	AT1G64840	chr1	24095402	500	+	0.00581259	2.64711	0.119184	22.2103
AT1G64880_derived	AT1G64880	chr1	24109149	500	+	0.0432482	2.85381	0.114636	24.8946
AT1G65230_derived	AT1G65230	chr1	24230905	500	+	0.0150271	7.35399	0	1000
AT1G65850_derived	AT1G65850	chr1	24498488	500	+	0.0731316	2.52605	0.357552	7.06486
AT1G66580_derived	AT1G66580	chr1	24840615	500	+	0.0117755	4.90371	0.119184	41.144
AT1G66900_derived	AT1G66900	chr1	24961619	500	+	0.0619983	2.61249	0	1000
AT1G67430_derived	AT1G67430	chr1	25263792	500	+	0.0187451	1.4151	0	1000
AT1G67560_derived	AT1G67560	chr1	25324267	500	+	0.0703769	1.90125	0	1000
AT1G67850_derived	AT1G67850	chr1	25442145	500	+	0.0052095	19.9263	1.53298	12.9984
AT1G68490_derived	AT1G68490	chr1	25695479	500	+	0.00127547	18.4102	3.62135	5.08379
AT1G68670_derived	AT1G68670	chr1	25784079	500	+	0.0240579	1.40457	0	1000
AT1G68820_derived	AT1G68820	chr1	25868988	500	+	0.00165712	2.51814	0	1000
AT1G68890_derived	AT1G68890	chr1	25906717	500	+	0.0434305	8.1863	0	1000
AT1G69060_derived	AT1G69060	chr1	25967453	500	+	0.0254997	4.46673	0.373845	11.9481
AT1G69530_derived	AT1G69530	chr1	26143503	500	+	0.00049644	14.7665	0.114636	128.812
AT1G69620_derived	AT1G69620	chr1	26191326	500	+	0.0701327	1.09908	0	1000
AT1G70060_derived	AT1G70060	chr1	26389919	500	+	0.015779	1.57335	0	1000
AT1G70100_derived	AT1G70100	chr1	26406122	500	+	0.00595589	1.20135	0	1000
AT1G70180_derived	AT1G70180	chr1	26429364	500	+	0.000419982	2.79815	0.119184	23.4776
AT1G70210_derived	AT1G70210	chr1	26442832	500	+	0.0594986	18.3614	0.250113	73.4125
AT1G70330_derived	AT1G70330	chr1	26504622	500	+	0.091162	2.43039	0.353004	6.88487
AT1G70550_derived	AT1G70550	chr1	26600222	500	+	0.00424682	1.30362	0.135477	9.62243
AT1G70630_derived	AT1G70630	chr1	26634105	500	+	0.0187451	1.4151	0	1000
AT1G70660_derived	AT1G70660	chr1	26642152	500	+	0.078005	2.90202	0.369297	7.85823
AT1G70700_derived	AT1G70700	chr1	26657067	500	+	0.0110634	3.38969	0	1000
AT1G70940_derived	AT1G70940	chr1	26746398	500	+	0.00187335	2.96278	0	1000
AT1G71480_derived	AT1G71480	chr1	26933316	500	+	0.0223985	11.2441	1.74365	6.4486
AT1G71865_derived	AT1G71865	chr1	27030563	500	+	0.0107115	3.4206	0	1000
AT1G72150_derived	AT1G72150	chr1	27150983	500	+	0.0329898	20.1438	0.114636	175.72
AT1G72180_derived	AT1G72180	chr1	27167433	500	+	0.0482889	8.48444	0.866874	9.7874
AT1G72660_derived	AT1G72660	chr1	27356673	500	+	0.0385608	1.08195	0	1000
AT1G72710_derived	AT1G72710	chr1	27376587	500	+	0.00328583	1.47183	0.119184	12.3493
AT1G73060_derived	AT1G73060	chr1	27481451	500	+	0.0268428	4.55501	0.61941	7.3538
AT1G73630_derived	AT1G73630	chr1	27685456	500	+	0.0534547	2.23441	0.229272	9.74565
AT1G73670_derived	AT1G73670	chr1	27703443	500	+	0.0460444	1.84261	0	1000
AT1G74380_derived	AT1G74380	chr1	27961457	500	+	0.0325423	3.16442	0	1000
AT1G74470_derived	AT1G74470	chr1	27993009	500	+	0.03398	9.71186	0.734046	13.2306
AT1G74940_derived	AT1G74940	chr1	28147381	500	+	0.0288314	1.71795	0.229272	7.49306
AT1G75230_derived	AT1G75230	chr1	28236744	500	+	0.0492545	1.11621	0	1000
AT1G75300_derived	AT1G75300	chr1	28257043	500	+	0.0355811	3.36987	0.135477	24.8742
AT1G75388_derived	AT1G75388	chr1	28293011	500	+	0.0211173	2.64478	0	1000
AT1G75390_derived	AT1G75390	chr1	28293011	500	+	0.0211173	2.64478	0	1000
AT1G75460_derived	AT1G75460	chr1	28329767	500	+	0.0155029	1.34129	0	1000
AT1G75810_derived	AT1G75810	chr1	28462369	500	+	0.00501545	14.0402	0.965217	14.5462
AT1G75840_derived	AT1G75840	chr1	28477805	500	+	0.00490751	1.53252	0	1000
AT1G76130_derived	AT1G76130	chr1	28564079	500	+	0.0560311	1.39995	0.135477	10.3335
AT1G76390_derived	AT1G76390	chr1	28658714	500	+	0.0717218	5.48728	0.119184	46.0404
AT1G76410_derived	AT1G76410	chr1	28669649	500	+	0.0672374	3.30728	0	1000
AT1G76450_derived	AT1G76450	chr1	28686247	500	+	0.0466705	16.0119	2.02953	7.8895
AT1G76880_derived	AT1G76880	chr1	28868228	500	+	0.0192573	3.18773	0	1000
AT1G77370_derived	AT1G77370	chr1	29074799	500	+	0.0726497	1.90521	0	1000
AT1G77610_derived	AT1G77610	chr1	29167776	500	+	0.0199676	3.20452	0	1000
AT1G78010_derived	AT1G78010	chr1	29336454	500	+	0.0864452	7.89019	0	1000
AT1G78040_derived	AT1G78040	chr1	29347110	500	+	0.016113	2.17527	0	1000
AT1G78080_derived	AT1G78080	chr1	29366076	500	+	0.0381545	92.0908	0.38559	238.831
AT1G78110_derived	AT1G78110	chr1	29393337	500	+	0.00498791	3.07823	0	1000
AT1G78180_derived	AT1G78180	chr1	29418643	500	+	0.075651	12.8845	2.10569	6.11891
AT1G78570_derived	AT1G78570	chr1	29552441	500	+	0.0463479	4.97171	0.119184	41.7146
AT1G78890_derived	AT1G78890	chr1	29658068	500	+	0.00279735	31.4137	2.30238	13.644
AT1G78900_derived	AT1G78900	chr1	29664954	500	+	0.0621124	3.28161	0.390138	8.41141
AT1G79040_derived	AT1G79040	chr1	29737012	500	+	0.0449746	81.14	0.470603	172.417
AT1G79110_derived	AT1G79110	chr1	29760707	500	+	0.0394565	2.90216	0.229272	12.6582
AT1G79840_derived	AT1G79840	chr1	30041094	500	+	0.0311161	5.75402	0.229272	25.0969
AT1G79890_derived	AT1G79890	chr1	30052206	500	+	0.0407475	1.00275	0.135477	7.40162
AT1G79990_derived	AT1G79990	chr1	30092241	500	+	0.0153582	6.51939	0.114636	56.8703
AT1G80750_derived	AT1G80750	chr1	30350567	500	+	0.0891474	5.85096	0.119184	49.0918
AT1G01090_derived	AT1G01090	chr1	46986	500	-	0.0267777	7.4073	0.135477	54.6757
AT1G01120_derived	AT1G01120	chr1	56770	500	-	0.0186044	1.5583	0.0643002	24.2347
AT1G01490_derived	AT1G01490	chr1	179560	500	-	0.0105471	3.93987	0	1000
AT1G01620_derived	AT1G01620	chr1	225166	500	-	0.0581267	2.6864	0	1000
AT1G01820_derived	AT1G01820	chr1	295502	500	-	0.00967793	5.76459	0.353301	16.3164
AT1G02260_derived	AT1G02260	chr1	439942	500	-	0.051583	2.10802	0	1000
AT1G02780_derived	AT1G02780	chr1	607309	500	-	0.0866172	4.17709	0	1000
AT1G03620_derived	AT1G03620	chr1	903820	500	-	0.0233236	4.85849	0.681804	7.12592
AT1G03850_derived	AT1G03850	chr1	975598	500	-	0.0293091	3.60863	0.298586	12.0857
AT1G04120_derived	AT1G04120	chr1	1063955	500	-	0.0602012	2.05274	0.119724	17.1456
AT1G04290_derived	AT1G04290	chr1	1147024	500	-	0.0707657	2.56521	0	1000
AT1G04340_derived	AT1G04340	chr1	1162598	500	-	0.0396611	2.19193	0.259178	8.45722
AT1G04620_derived	AT1G04620	chr1	1282242	500	-	0.00898571	13.2832	1.06197	12.508
AT1G04770_derived	AT1G04770	chr1	1335872	500	-	0.0255627	3.1778	0.267081	11.8983
AT1G04780_derived	AT1G04780	chr1	1340170	500	-	0.0647424	1.42705	0.250996	5.68556
AT1G04840_derived	AT1G04840	chr1	1362368	500	-	0.0281717	7.72292	1.47264	5.24427
AT1G04950_derived	AT1G04950	chr1	1402586	500	-	0.0754668	2.13765	0.161755	13.2153
AT1G05470_derived	AT1G05470	chr1	1606858	500	-	0.089149	1.97385	0.319675	6.17456
AT1G05840_derived	AT1G05840	chr1	1762235	500	-	0.0982505	3.10011	0.164802	18.8111
AT1G05940_derived	AT1G05940	chr1	1800663	500	-	0.00329185	9.50991	0	1000
AT1G06400_derived	AT1G06400	chr1	1950345	500	-	0.0939324	1.50497	0.0133298	112.903
AT1G06460_derived	AT1G06460	chr1	1966588	500	-	0.00304292	33.1796	0.827858	40.0788
AT1G06760_derived	AT1G06760	chr1	2076005	500	-	0.0595354	16.2252	0.0360324	450.295
AT1G07430_derived	AT1G07430	chr1	2280336	500	-	0.0679602	1.51341	0	1000
AT1G07480_derived	AT1G07480	chr1	2295524	500	-	0.00586633	2.65845	0	1000
AT1G07590_derived	AT1G07590	chr1	2336024	500	-	0.0327603	3.51096	0	1000
AT1G07720_derived	AT1G07720	chr1	2390156	500	-	0.0147998	3.5968	0	1000
AT1G08250_derived	AT1G08250	chr1	2588358	500	-	0.0520876	1.29966	0	1000
AT1G08270_derived	AT1G08270	chr1	2605770	500	-	0.00757871	1.09432	0.119184	9.18176
AT1G08380_derived	AT1G08380	chr1	2640314	500	-	0.0682834	16.9216	0.258596	65.4366
AT1G08470_derived	AT1G08470	chr1	2681628	500	-	0.0534542	1.64203	0.00799786	205.309
AT1G08640_derived	AT1G08640	chr1	2747899	500	-	0.0350037	1.72915	0.331932	5.20935
AT1G08660_derived	AT1G08660	chr1	2756542	500	-	0.0331691	3.75651	0.473157	7.93925
AT1G09020_derived	AT1G09020	chr1	2899415	500	-	0.0537412	3.25641	0.114636	28.4065
AT1G09160_derived	AT1G09160	chr1	2952272	500	-	0.0645834	6.90176	0.272167	25.3585
AT1G09190_derived	AT1G09190	chr1	2965621	500	-	0.0458523	1.07471	0	1000
AT1G09195_derived	AT1G09195	chr1	2967441	500	-	0.00137807	10.7178	0.944376	11.3491
AT1G09210_derived	AT1G09210	chr1	2972343	500	-	0.0995488	2.59834	0.38559	6.7386
AT1G09470_derived	AT1G09470	chr1	3054732	500	-	0.0773662	2.4555	0.483933	5.07405
AT1G09520_derived	AT1G09520	chr1	3070447	500	-	0.0338226	2.10601	0	1000
AT1G09620_derived	AT1G09620	chr1	3112279	500	-	0.00545516	10.1459	0.386265	26.2666
AT1G09660_derived	AT1G09660	chr1	3127272	500	-	0.038125	3.43621	0	1000
AT1G09730_derived	AT1G09730	chr1	3147168	500	-	0.00236843	1.86486	0.0665213	28.034
AT1G10020_derived	AT1G10020	chr1	3269105	500	-	0.0177332	1.14728	0.170134	6.74341
AT1G10095_derived	AT1G10095	chr1	3296825	500	-	0.00270166	6.34915	0.131266	48.3685
AT1G10170_derived	AT1G10170	chr1	3333096	500	-	0.0166119	3.49916	0.369297	9.47521
AT1G10350_derived	AT1G10350	chr1	3392908	500	-	0.0109497	22.1701	4.09466	5.4144
AT1G10750_derived	AT1G10750	chr1	3574308	500	-	0.0076513	1.43224	0.0506531	28.2754
AT1G10760_derived	AT1G10760	chr1	3580535	500	-	0.0749859	9.48405	0	1000
AT1G11070_derived	AT1G11070	chr1	3689713	500	-	0.00707005	14.8669	0	1000
AT1G12030_derived	AT1G12030	chr1	4064168	500	-	0.000770194	1.41986	0.259025	5.48155
AT1G12090_derived	AT1G12090	chr1	4089348	500	-	0.0579556	13.7691	0.0159957	860.8
AT1G12310_derived	AT1G12310	chr1	4186666	500	-	0.0207274	14.2409	0.46764	30.4528
AT1G12440_derived	AT1G12440	chr1	4241093	500	-	0.0109475	3.28802	0.12185	26.9842
AT1G12780_derived	AT1G12780	chr1	4355427	500	-	0.0582213	1.21784	0	1000
AT1G12900_derived	AT1G12900	chr1	4391951	500	-	0.0273106	13.3241	0.145495	91.578
AT1G13245_derived	AT1G13245	chr1	4524987	500	-	0.0356768	3.35802	0	1000
AT1G13350_derived	AT1G13350	chr1	4571920	500	-	0.0170805	4.44643	0.247934	17.9339
AT1G13390_derived	AT1G13390	chr1	4591982	500	-	0.000445464	1.88911	0.345642	5.46551
AT1G13440_derived	AT1G13440	chr1	4607697	500	-	0.026168	18.1702	1.77623	10.2296
AT1G13580_derived	AT1G13580	chr1	4644114	500	-	0.00186598	1.22001	0.144389	8.44945
AT1G13650_derived	AT1G13650	chr1	4679933	500	-	0.0232872	9.74197	0.0283556	343.564
AT1G14380_derived	AT1G14380	chr1	4917511	500	-	0.0328585	1.0859	0	1000
AT1G14400_derived	AT1G14400	chr1	4926512	500	-	0.0642638	6.30822	0	1000
AT1G14450_derived	AT1G14450	chr1	4945719	500	-	0.0492545	1.11621	0	1000
AT1G14510_derived	AT1G14510	chr1	4961387	500	-	0.0746119	2.46137	0.0879754	27.978
AT1G14688_derived	AT1G14688	chr1	5049027	500	-	0.0324951	1.06725	0	1000
AT1G14690_derived	AT1G14690	chr1	5051261	500	-	0.0395253	2.73899	0.46764	5.85704
AT1G14900_derived	AT1G14900	chr1	5137835	500	-	0.0249134	1.53581	0	1000
AT1G15040_derived	AT1G15040	chr1	5179388	500	-	0.0471599	2.25972	0	1000
AT1G15050_derived	AT1G15050	chr1	5181757	500	-	0.0551175	5.03889	0.114636	43.9555
AT1G15100_derived	AT1G15100	chr1	5192927	500	-	0.0498951	13.6499	0	1000
AT1G15130_derived	AT1G15130	chr1	5205503	500	-	0.00340764	24.6996	3.38488	7.29704
AT1G15200_derived	AT1G15200	chr1	5227837	500	-	0.074645	4.14964	0.238368	17.4085
AT1G15230_derived	AT1G15230	chr1	5241699	500	-	0.00624993	1.05097	0	1000
AT1G15270_derived	AT1G15270	chr1	5250151	500	-	0.0262854	3.53011	0.390138	9.04837
AT1G15290_derived	AT1G15290	chr1	5256547	500	-	0.0513053	4.73804	0.129811	36.4995
AT1G15350_derived	AT1G15350	chr1	5277761	500	-	0.0136061	1.86557	0.253264	7.36613
AT1G15750_derived	AT1G15750	chr1	5414318	500	-	0.00490751	1.53252	0	1000
AT1G15780_derived	AT1G15780	chr1	5429684	500	-	0.0304238	7.61022	0.0535606	142.086
AT1G15820_derived	AT1G15820	chr1	5445963	500	-	0.0437227	35.6558	0.493029	72.3199
AT1G16170_derived	AT1G16170	chr1	5538233	500	-	0.0967065	2.44162	0	1000
AT1G16240_derived	AT1G16240	chr1	5554508	500	-	0.0413475	2.41389	0	1000
AT1G16890_derived	AT1G16890	chr1	5775783	500	-	0.0792119	1.30844	0.253883	5.15372
AT1G17110_derived	AT1G17110	chr1	5845176	500	-	0.0100602	11.2432	0.156613	71.7897
AT1G17210_derived	AT1G17210	chr1	5879631	500	-	0.00107922	20.4067	1.00446	20.3161
AT1G17370_derived	AT1G17370	chr1	5951043	500	-	0.0308518	1.30377	0.0197809	65.9102
AT1G17870_derived	AT1G17870	chr1	6149440	500	-	0.000310276	5.70416	0.311618	18.305
AT1G17880_derived	AT1G17880	chr1	6151910	500	-	0.0144006	29.6982	5.15261	5.76372
AT1G17940_derived	AT1G17940	chr1	6168842	500	-	0.00681948	5.32199	0	1000
AT1G18670_derived	AT1G18670	chr1	6426399	500	-	0.0175798	3.99008	0.114636	34.8065
AT1G18890_derived	AT1G18890	chr1	6522265	500	-	0.0571896	2.04319	0	1000
AT1G18980_derived	AT1G18980	chr1	6556755	500	-	0.0131363	1.48731	0.0799786	18.5963
AT1G19570_derived	AT1G19570	chr1	6772803	500	-	0.00201475	13.5659	0.23382	58.0187
AT1G19670_derived	AT1G19670	chr1	6803112	500	-	0.00112477	8.77391	0	1000
AT1G19715_derived	AT1G19715	chr1	6816203	500	-	0.0720786	5.67041	0.144445	39.2567
AT1G19880_derived	AT1G19880	chr1	6899916	500	-	0.0796208	1.16111	0.114636	10.1287
AT1G20010_derived	AT1G20010	chr1	6937296	500	-	0.0771505	2.38808	0.188798	12.6489
AT1G20070_derived	AT1G20070	chr1	6957511	500	-	0.0189294	10.8152	0.0826446	130.864
AT1G20190_derived	AT1G20190	chr1	6997990	500	-	0.0213004	1.74331	0	1000
AT1G20220_derived	AT1G20220	chr1	7004380	500	-	0.0221196	2.79488	0.0945187	29.5696
AT1G20430_derived	AT1G20430	chr1	7082697	500	-	0.0515783	1.30503	0.229272	5.69205
AT1G20450_derived	AT1G20450	chr1	7087504	500	-	0.0550965	2.34032	0	1000
AT1G20670_derived	AT1G20670	chr1	7163691	500	-	0.097294	1.27529	0.00533191	239.18
AT1G20840_derived	AT1G20840	chr1	7244440	500	-	0.0343336	1.52857	0.00554344	275.744
AT1G21130_derived	AT1G21130	chr1	7398563	500	-	0.0691472	2.19325	0	1000
AT1G21440_derived	AT1G21440	chr1	7501660	500	-	0.0465356	3.29922	0	1000
AT1G23260_derived	AT1G23260	chr1	8256487	500	-	0.00529201	14.8097	0.238368	62.1294
AT1G23310_derived	AT1G23310	chr1	8267905	500	-	0.000124405	49.8705	1.08845	45.818
AT1G24020_derived	AT1G24020	chr1	8499952	500	-	0.0218101	12.6209	0.611454	20.6407
AT1G24040_derived	AT1G24040	chr1	8503278	500	-	1.40719e-05	8.94713	0.598569	14.9475
AT1G24100_derived	AT1G24100	chr1	8524936	500	-	0.00538742	13.8213	0.523931	26.3799
AT1G24160_derived	AT1G24160	chr1	8552921	500	-	0.00717461	1.26944	0.216347	5.86761
AT1G24267_derived	AT1G24267	chr1	8603570	500	-	0.0986335	1.31096	0	1000
AT1G24430_derived	AT1G24430	chr1	8657504	500	-	0.0926759	1.44146	0	1000
AT1G24510_derived	AT1G24510	chr1	8684772	500	-	0.0813524	1.7552	0.0942385	18.6251
AT1G25260_derived	AT1G25260	chr1	8853460	500	-	0.0642587	3.54343	0.119184	29.7307
AT1G25440_derived	AT1G25440	chr1	8933217	500	-	0.0580011	2.88265	0.292471	9.85619
AT1G25450_derived	AT1G25450	chr1	8937980	500	-	0.0753805	1.11424	0.0187674	59.3707
AT1G26160_derived	AT1G26160	chr1	9043942	500	-	0.0755053	4.6669	0.238368	19.5786
AT1G26270_derived	AT1G26270	chr1	9089025	500	-	0.0883696	2.06537	0.0273999	75.3789
AT1G27190_derived	AT1G27190	chr1	9446158	500	-	0.0513766	6.45725	0	1000
AT1G28050_derived	AT1G28050	chr1	9775029	500	-	0.0684046	2.42707	0.119184	20.3641
AT1G28150_derived	AT1G28150	chr1	9834444	500	-	0.0387224	1.20753	0.058651	20.5884
AT1G28260_derived	AT1G28260	chr1	9875101	500	-	0.00317475	4.49729	0.119184	37.734
AT1G28290_derived	AT1G28290	chr1	9888626	500	-	0.029329	2.72797	0.119184	22.8888
AT1G28330_derived	AT1G28330	chr1	9933385	500	-	0.0887768	8.34328	0.603117	13.8336
AT1G28395_derived	AT1G28395	chr1	9968919	500	-	0.0234715	4.90557	0.318644	15.3951
AT1G28400_derived	AT1G28400	chr1	9971885	500	-	0.00457954	11.2211	0.92119	12.1811
AT1G28570_derived	AT1G28570	chr1	10041142	500	-	0.0413766	1.33125	0.239363	5.56161
AT1G29220_derived	AT1G29220	chr1	10210021	500	-	0.00309831	1.52527	0.00799786	190.71
AT1G29350_derived	AT1G29350	chr1	10267970	500	-	0.0473788	1.00275	0	1000
AT1G29430_derived	AT1G29430	chr1	10302151	500	-	0.0723032	2.6152	0.114636	22.8131
AT1G29440_derived	AT1G29440	chr1	10304008	500	-	0.00289162	4.68621	0.364749	12.8478
AT1G29450_derived	AT1G29450	chr1	10305452	500	-	0.0730366	2.37041	0.135477	17.4968
AT1G29460_derived	AT1G29460	chr1	10307008	500	-	0.0723812	3.06707	0.0666488	46.0184
AT1G29470_derived	AT1G29470	chr1	10309746	500	-	0.00384514	3.0376	0.192901	15.747
AT1G29690_derived	AT1G29690	chr1	10378521	500	-	0.0328585	1.62886	0	1000
AT1G29700_derived	AT1G29700	chr1	10384482	500	-	0.056501	2.09793	0.193402	10.8475
AT1G29920_derived	AT1G29920	chr1	10474285	500	-	0.00759884	133.097	0.0159957	8320.8
AT1G30210_derived	AT1G30210	chr1	10626686	500	-	0.0706737	2.78334	0.291074	9.56229
AT1G30500_derived	AT1G30500	chr1	10803951	500	-	0.0286441	5.57466	0.0919116	60.6523
AT1G30510_derived	AT1G30510	chr1	10806486	500	-	0.00331982	4.89652	0.31494	15.5475
AT1G31770_derived	AT1G31770	chr1	11374394	500	-	0.0933562	4.91462	0	1000
AT1G32080_derived	AT1G32080	chr1	11536843	500	-	0.0828161	5.33665	0.389229	13.7108
AT1G32100_derived	AT1G32100	chr1	11545839	500	-	0.0363128	3.14428	0	1000
AT1G32240_derived	AT1G32240	chr1	11625201	500	-	0.0655431	1.83378	0	1000
AT1G32400_derived	AT1G32400	chr1	11688607	500	-	0.0157489	18.7309	0.00277172	6757.87
AT1G32450_derived	AT1G32450	chr1	11714651	500	-	0.0464566	10.9522	0	1000
AT1G33240_derived	AT1G33240	chr1	12050972	500	-	0.0189793	3.71681	0.217271	17.1068
AT1G33780_derived	AT1G33780	chr1	12244086	500	-	0.056987	2.88899	0	1000
AT1G34030_derived	AT1G34030	chr1	12369566	500	-	0.0118215	1.36319	0.19593	6.95752
AT1G35260_derived	AT1G35260	chr1	12936350	500	-	0.0520876	1.29966	0	1000
AT1G36370_derived	AT1G36370	chr1	13695543	500	-	0.0806446	1.71084	0	1000
AT1G36390_derived	AT1G36390	chr1	13700902	500	-	0.0469392	4.68357	0.822862	5.6918
AT1G41880_derived	AT1G41880	chr1	15650528	500	-	0.0412741	5.31279	0.114636	46.3449
AT1G44446_derived	AT1G44446	chr1	16847860	500	-	0.0444335	5.81811	0.967866	6.01128
AT1G45332_derived	AT1G45332	chr1	17171823	500	-	0.00364456	2.72906	0.324899	8.39972
AT1G47380_derived	AT1G47380	chr1	17372038	500	-	0.00316124	2.76143	0.0166303	166.048
AT1G47420_derived	AT1G47420	chr1	17395019	500	-	0.0406564	2.34907	0.019402	121.073
AT1G47720_derived	AT1G47720	chr1	17560856	500	-	0.0432671	11.2126	1.4427	7.77196
AT1G47750_derived	AT1G47750	chr1	17568757	500	-	0.0328684	6.61755	0.836937	7.90687
AT1G48400_derived	AT1G48400	chr1	17881637	500	-	0.00243634	5.80959	0	1000
AT1G48405_derived	AT1G48405	chr1	17884146	500	-	0.0256283	1.01256	0	1000
AT1G48410_derived	AT1G48410	chr1	17885599	500	-	0.00171317	2.09156	0.135477	15.4385
AT1G48850_derived	AT1G48850	chr1	18064406	500	-	0.0831126	2.29715	0	1000
AT1G48860_derived	AT1G48860	chr1	18068208	500	-	0.0339008	2.6547	0.121956	21.7677
AT1G48970_derived	AT1G48970	chr1	18113215	500	-	4.98511e-08	2.69466	0.374629	7.19288
AT1G49040_derived	AT1G49040	chr1	18138735	500	-	0.0235705	2.36516	0.16457	14.3718
AT1G49500_derived	AT1G49500	chr1	18321309	500	-	0.02675	56.9174	3.9778	14.3088
AT1G49970_derived	AT1G49970	chr1	18501071	500	-	0.000472914	3.9484	0.38559	10.2399
AT1G50030_derived	AT1G50030	chr1	18521942	500	-	0.034657	17.0244	0.722301	23.5696
AT1G50500_derived	AT1G50500	chr1	18707488	500	-	0.0170381	10.8374	0	1000
AT1G50570_derived	AT1G50570	chr1	18725736	500	-	0.0986723	1.86896	0.119184	15.6813
AT1G50640_derived	AT1G50640	chr1	18756649	500	-	0.0171652	3.24848	0.483933	6.71267
AT1G51630_derived	AT1G51630	chr1	19141474	500	-	0.0109666	3.80436	0.714452	5.32487
AT1G51805_derived	AT1G51805	chr1	19220478	500	-	0.0233164	2.44854	0	1000
AT1G51980_derived	AT1G51980	chr1	19322883	500	-	0.00165652	50.909	0.135477	375.777
AT1G52300_derived	AT1G52300	chr1	19474399	500	-	0.0220753	15.2916	0.114636	133.393
AT1G52570_derived	AT1G52570	chr1	19583441	500	-	0.0387397	4.08129	0.114636	35.6022
AT1G53170_derived	AT1G53170	chr1	19820838	500	-	0.0233851	5.74608	1.14048	5.03831
AT1G53230_derived	AT1G53230	chr1	19849289	500	-	0.0996226	1.47392	0.1253	11.7631
AT1G54010_derived	AT1G54010	chr1	20158165	500	-	0.0554106	1.17163	0	1000
AT1G54040_derived	AT1G54040	chr1	20170216	500	-	0.00354666	5.0343	0.114636	43.9155
AT1G54290_derived	AT1G54290	chr1	20267986	500	-	0.0938004	1.97302	0	1000
AT1G54370_derived	AT1G54370	chr1	20292652	500	-	0.0607306	1.30281	0	1000
AT1G54410_derived	AT1G54410	chr1	20309276	500	-	0.0820779	1.52594	0.200538	7.60926
AT1G54460_derived	AT1G54460	chr1	20340101	500	-	0.000152395	2.55942	0.154562	16.5592
AT1G55270_derived	AT1G55270	chr1	20617455	500	-	0.000185328	28.1859	4.36184	6.46192
AT1G55330_derived	AT1G55330	chr1	20647966	500	-	0.00647247	123.795	1.85815	66.6228
AT1G55750_derived	AT1G55750	chr1	20839696	500	-	0.0120481	1.59323	0	1000
AT1G55800_derived	AT1G55800	chr1	20856423	500	-	0.000382165	6.13822	0.879817	6.97671
AT1G55880_derived	AT1G55880	chr1	20898399	500	-	0.0194306	8.70886	1.35504	6.42701
AT1G55960_derived	AT1G55960	chr1	20927144	500	-	0.00302372	10.8747	0.250113	43.4793
AT1G56070_derived	AT1G56070	chr1	20967431	500	-	0.0157522	12.3153	0.805748	15.2844
AT1G56140_derived	AT1G56140	chr1	21001075	500	-	0.00434591	16.3312	0	1000
AT1G56320_derived	AT1G56320	chr1	21085049	500	-	0.0322228	2.75585	0.00799786	344.573
AT1G56440_derived	AT1G56440	chr1	21138031	500	-	0.0770238	1.51154	0.238368	6.34122
AT1G56580_derived	AT1G56580	chr1	21197760	500	-	0.0275136	4.6501	0	1000
AT1G57860_derived	AT1G57860	chr1	21429399	500	-	0.000771332	1.84657	0.222733	8.2905
AT1G57990_derived	AT1G57990	chr1	21441006	500	-	0.0208055	2.43802	0	1000
AT1G58290_derived	AT1G58290	chr1	21623227	500	-	0.00900029	1.76143	0	1000
AT1G60010_derived	AT1G60010	chr1	22094861	500	-	0.00567039	1.21675	0.0495737	24.5443
AT1G60380_derived	AT1G60380	chr1	22245956	500	-	0.0686182	3.28141	0	1000
AT1G60390_derived	AT1G60390	chr1	22246975	500	-	0.0566146	2.76068	0.135477	20.3775
AT1G60550_derived	AT1G60550	chr1	22305332	500	-	0.0564462	5.98643	0.119184	50.2285
AT1G60640_derived	AT1G60640	chr1	22336876	500	-	0.000755402	1.76512	0.155661	11.3395
AT1G60790_derived	AT1G60790	chr1	22379539	500	-	0.0554836	2.03397	0.00533191	381.471
AT1G60800_derived	AT1G60800	chr1	22382954	500	-	0.0928529	2.55699	0.254661	10.0408
AT1G61260_derived	AT1G61260	chr1	22592966	500	-	0.00267568	2.51048	0	1000
AT1G61660_derived	AT1G61660	chr1	22753216	500	-	0.0874048	2.18134	0.0724644	30.1023
AT1G61690_derived	AT1G61690	chr1	22782108	500	-	0.00707971	16.3033	0	1000
AT1G61870_derived	AT1G61870	chr1	22864505	500	-	0.00145166	15.9856	2.08176	7.67886
AT1G62150_derived	AT1G62150	chr1	22969530	500	-	0.0145134	5.70457	0.229272	24.8812
AT1G63010_derived	AT1G63010	chr1	23347218	500	-	0.0534847	1.47314	0	1000
AT1G63240_derived	AT1G63240	chr1	23455522	500	-	0.0383397	3.44056	0	1000
AT1G63610_derived	AT1G63610	chr1	23583022	500	-	0.0021345	3.74537	0.343908	10.8906
AT1G64190_derived	AT1G64190	chr1	23824829	500	-	0.00139729	2.05553	0.0440302	46.6844
AT1G64380_derived	AT1G64380	chr1	23890147	500	-	0.00185212	3.31983	0	1000
AT1G64480_derived	AT1G64480	chr1	23947529	500	-	0.0723988	1.11657	0	1000
AT1G64720_derived	AT1G64720	chr1	24046054	500	-	0.00642899	52.1889	1.39514	37.4077
AT1G64780_derived	AT1G64780	chr1	24060271	500	-	0.00145328	1.07945	0.088695	12.1703
AT1G64980_derived	AT1G64980	chr1	24137018	500	-	0.0147305	6.55197	0.00799786	819.215
AT1G65320_derived	AT1G65320	chr1	24259389	500	-	0.0119128	2.61645	0	1000
AT1G65430_derived	AT1G65430	chr1	24300399	500	-	0.0163924	3.24604	0.0213276	152.199
AT1G65860_derived	AT1G65860	chr1	24498567	500	-	0.0167673	3.1594	0.61268	5.1567
AT1G66650_derived	AT1G66650	chr1	24859614	500	-	0.0366163	3.0166	0.23382	12.9014
AT1G66690_derived	AT1G66690	chr1	24869055	500	-	0.0491549	1.88082	0.114636	16.4069
AT1G67630_derived	AT1G67630	chr1	25343941	500	-	0.0405387	17.6137	1.66526	10.5771
AT1G68160_derived	AT1G68160	chr1	25545309	500	-	0.0282764	2.70159	0.500226	5.40073
AT1G68410_derived	AT1G68410	chr1	25649500	500	-	0.0795925	2.19363	0.0110869	197.858
AT1G68526_derived	AT1G68526	chr1	25711370	500	-	0.0242634	1.66669	0	1000
AT1G68530_derived	AT1G68530	chr1	25712089	500	-	0.00318636	38.0009	0	1000
AT1G68550_derived	AT1G68550	chr1	25724956	500	-	0.0369997	8.27218	0	1000
AT1G68552_derived	AT1G68552	chr1	25724956	500	-	0.0369997	8.27218	0	1000
AT1G68660_derived	AT1G68660	chr1	25777352	500	-	0.0318253	5.00876	0.00533191	939.394
AT1G68850_derived	AT1G68850	chr1	25883117	500	-	0.0295399	2.69353	0.146141	18.4311
AT1G69270_derived	AT1G69270	chr1	26040190	500	-	0.00115304	3.29396	0.381843	8.62648
AT1G69640_derived	AT1G69640	chr1	26193160	500	-	0.040174	1.78777	0.0159957	111.765
AT1G69850_derived	AT1G69850	chr1	26296177	500	-	0.0714299	2.65013	0	1000
AT1G69935_derived	AT1G69935	chr1	26341302	500	-	0.0226618	16.3987	1.9592	8.37007
AT1G69980_derived	AT1G69980	chr1	26355857	500	-	0.00044017	4.68057	0.70416	6.64703
AT1G70280_derived	AT1G70280	chr1	26465394	500	-	0.0856098	1.33131	0.0239936	55.4859
AT1G70370_derived	AT1G70370	chr1	26512223	500	-	0.0202149	12.3517	0.444069	27.8149
AT1G70470_derived	AT1G70470	chr1	26558860	500	-	0.031839	3.60009	0.135477	26.5735
AT1G70520_derived	AT1G70520	chr1	26584230	500	-	0.00948782	5.91165	0.128067	46.1605
AT1G70780_derived	AT1G70780	chr1	26694667	500	-	0.00671482	13.9376	0.220544	63.1964
AT1G70782_derived	AT1G70782	chr1	26694667	500	-	0.00671482	13.9376	0.220544	63.1964
AT1G70830_derived	AT1G70830	chr1	26709448	500	-	0.03764	1.22258	0	1000
AT1G71190_derived	AT1G71190	chr1	26832907	500	-	0.0223027	2.02926	0.0110869	183.033
AT1G72160_derived	AT1G72160	chr1	27153082	500	-	0.0167938	2.55144	0.114636	22.2569
AT1G72370_derived	AT1G72370	chr1	27242444	500	-	0.00778114	2.01211	0.194615	10.339
AT1G72430_derived	AT1G72430	chr1	27264412	500	-	0.0213797	2.59141	0.0161015	160.942
AT1G72610_derived	AT1G72610	chr1	27338615	500	-	0.0860081	3.44531	0.245268	14.0471
AT1G72830_derived	AT1G72830	chr1	27404957	500	-	0.0769671	2.00301	0.117787	17.0054
AT1G73230_derived	AT1G73230	chr1	27539729	500	-	0.0845951	2.22398	0.226721	9.80934
AT1G73390_derived	AT1G73390	chr1	27590311	500	-	0.0887942	1.52659	0	1000
AT1G74060_derived	AT1G74060	chr1	27849334	500	-	0.00106482	4.96125	0.138586	35.7991
AT1G74100_derived	AT1G74100	chr1	27863846	500	-	0.0795902	2.28279	0.0169651	134.558
AT1G74560_derived	AT1G74560	chr1	28017085	500	-	0.0322303	2.51418	0.35567	7.06887
AT1G74800_derived	AT1G74800	chr1	28101469	500	-	0.0292068	1.32997	0	1000
AT1G74840_derived	AT1G74840	chr1	28115398	500	-	0.0572121	15.646	0.45431	34.4391
AT1G74960_derived	AT1G74960	chr1	28151479	500	-	0.00693383	1.22724	0.114636	10.7056
AT1G74970_derived	AT1G74970	chr1	28157031	500	-	0.0461009	1.52488	0.00266595	571.984
AT1G75120_derived	AT1G75120	chr1	28196358	500	-	0.00196549	5.90064	0.558029	10.5741
AT1G75220_derived	AT1G75220	chr1	28228658	500	-	2.42609e-05	2.54942	0.124961	20.4018
AT1G75270_derived	AT1G75270	chr1	28249576	500	-	0.0174477	10.8492	0.0894305	121.314
AT1G75690_derived	AT1G75690	chr1	28421611	500	-	0.0707973	5.75545	0.769321	7.48121
AT1G75820_derived	AT1G75820	chr1	28462963	500	-	0.0955836	1.0833	0	1000
AT1G76080_derived	AT1G76080	chr1	28547287	500	-	0.0402253	7.1315	0	1000
AT1G76100_derived	AT1G76100	chr1	28553488	500	-	0.00687797	1.77532	0.0526627	33.7112
AT1G76170_derived	AT1G76170	chr1	28583540	500	-	0.0209201	1.61079	0.055985	28.7718
AT1G76180_derived	AT1G76180	chr1	28586274	500	-	0.0543399	2.80165	0	1000
AT1G76270_derived	AT1G76270	chr1	28612708	500	-	0.0605358	5.50211	0.221274	24.8656
AT1G76790_derived	AT1G76790	chr1	28821687	500	-	0.0408812	1.14397	0	1000
AT1G76940_derived	AT1G76940	chr1	28901929	500	-	0.0196054	12.0856	0.477098	25.3315
AT1G77660_derived	AT1G77660	chr1	29185400	500	-	0.0674175	1.87201	0.312212	5.99596
AT1G77680_derived	AT1G77680	chr1	29191335	500	-	0.0455082	5.32198	0	1000
AT1G77760_derived	AT1G77760	chr1	29235304	500	-	0.0465873	4.89663	0.0386405	126.723
AT1G77940_derived	AT1G77940	chr1	29303398	500	-	0.0454129	1.00077	0.0315062	31.7642
AT1G78120_derived	AT1G78120	chr1	29393440	500	-	0.0560788	2.68853	0.318848	8.43201
AT1G78140_derived	AT1G78140	chr1	29401260	500	-	0.0247792	2.52934	0.119184	21.2221
AT1G78370_derived	AT1G78370	chr1	29483770	500	-	0.0248177	9.81832	0.612107	16.0402
AT1G78380_derived	AT1G78380	chr1	29485914	500	-	0.0352834	4.52351	0.413706	10.9341
AT1G78915_derived	AT1G78915	chr1	29667066	500	-	0.059279	2.71278	0.24782	10.9466
AT1G79790_derived	AT1G79790	chr1	30015869	500	-	0.0264277	2.38699	0	1000
AT1G79920_derived	AT1G79920	chr1	30058133	500	-	0.076262	1.83924	0	1000
AT1G80030_derived	AT1G80030	chr1	30104331	500	-	0.00290868	11.3219	1.72275	6.572
AT1G80210_derived	AT1G80210	chr1	30162336	500	-	0.00889172	11.339	0.114636	98.9131
AT1G80325_derived	AT1G80325	chr1	30196106	500	-	0.0252208	1.32997	0.23382	5.688
AT1G80760_derived	AT1G80760	chr1	30350040	500	-	0.00136734	1.72425	0.0554077	31.1193
AT2G01100_derived	AT2G01100	chr2	83293	500	+	0.0170261	2.18696	0	1000
AT2G01270_derived	AT2G01270	chr2	142563	500	+	0.0325228	7.89843	0.114636	68.9001
AT2G01490_derived	AT2G01490	chr2	223421	500	+	0.0104662	73.1114	8.66323	8.43928
AT2G01520_derived	AT2G01520	chr2	237150	500	+	0.0383574	3.49545	0	1000
AT2G01710_derived	AT2G01710	chr2	316996	500	+	0.0732905	1.5894	0	1000
AT2G01750_derived	AT2G01750	chr2	332116	500	+	0.041542	3.47272	0.38559	9.00625
AT2G01850_derived	AT2G01850	chr2	387347	500	+	0.042475	1.82944	0.135477	13.5037
AT2G01860_derived	AT2G01860	chr2	389921	500	+	0.0518319	8.84221	1.69017	5.23156
AT2G02100_derived	AT2G02100	chr2	529111	500	+	0.00943984	8.4939	0.114636	74.0945
AT2G02120_derived	AT2G02120	chr2	539058	500	+	0.0172627	1.18817	0	1000
AT2G02410_derived	AT2G02410	chr2	634902	500	+	0.0315319	11.088	0.373845	29.6593
AT2G02540_derived	AT2G02540	chr2	685312	500	+	0.0473788	1.00275	0	1000
AT2G03120_derived	AT2G03120	chr2	940342	500	+	0.0137446	14.1636	0.996221	14.2173
AT2G03510_derived	AT2G03510	chr2	1069152	500	+	0.00636448	1.204	0.135477	8.88716
AT2G03890_derived	AT2G03890	chr2	1188548	500	+	0.0149337	1.10106	0	1000
AT2G04430_derived	AT2G04430	chr2	1541097	500	+	0.0122366	4.63281	0.607665	7.62395
AT2G04700_derived	AT2G04700	chr2	1648563	500	+	0.0310944	4.34628	0.135477	32.0814
AT2G04790_derived	AT2G04790	chr2	1680546	500	+	0.0241877	1.51539	0	1000
AT2G05380_derived	AT2G05380	chr2	1968040	500	+	0.0603911	2.60881	0.458544	5.68934
AT2G05440_derived	AT2G05440	chr2	1994169	500	+	0.0611232	26.5217	0.463092	57.2709
AT2G05790_derived	AT2G05790	chr2	2201489	500	+	0.0895473	3.20105	0.270954	11.814
AT2G09990_derived	AT2G09990	chr2	3782052	500	+	0.0650744	17.2377	2.83519	6.0799
AT2G11405_derived	AT2G11405	chr2	4543525	500	+	0.00523117	15.1421	0	1000
AT2G11890_derived	AT2G11890	chr2	4804378	500	+	0.0163613	23.7971	3.89875	6.10377
AT2G14247_derived	AT2G14247	chr2	6034838	500	+	0.0569695	2.55241	0.114636	22.2653
AT2G14680_derived	AT2G14680	chr2	6283919	500	+	0.000494104	1.93321	0.119184	16.2204
AT2G14750_derived	AT2G14750	chr2	6315769	500	+	0.00712883	28.9343	1.32087	21.9055
AT2G14850_derived	AT2G14850	chr2	6387573	500	+	0.00362052	1.53055	0	1000
AT2G15490_derived	AT2G15490	chr2	6763503	500	+	0.016545	3.34165	0	1000
AT2G15970_derived	AT2G15970	chr2	6951195	500	+	0.091393	5.40796	0	1000
AT2G16600_derived	AT2G16600	chr2	7201577	500	+	0.0188776	7.30245	0.612213	11.928
AT2G16700_derived	AT2G16700	chr2	7245744	500	+	0.0469024	8.31654	0.743142	11.191
AT2G17500_derived	AT2G17500	chr2	7609281	500	+	0.0556734	2.63071	0	1000
AT2G18000_derived	AT2G18000	chr2	7830062	500	+	0.0294027	6.01031	0.509917	11.7868
AT2G18090_derived	AT2G18090	chr2	7867769	500	+	0.0244062	2.63833	0.232423	11.3514
AT2G18100_derived	AT2G18100	chr2	7871645	500	+	0.00040573	5.91041	0	1000
AT2G18110_derived	AT2G18110	chr2	7873915	500	+	0.0296725	4.90649	0.943405	5.20082
AT2G18330_derived	AT2G18330	chr2	7969108	500	+	0.00319299	1.55891	0	1000
AT2G18630_derived	AT2G18630	chr2	8082701	500	+	0.00835406	1.61985	0.119184	13.5912
AT2G18950_derived	AT2G18950	chr2	8210466	500	+	0.0456742	1.77964	0	1000
AT2G18960_derived	AT2G18960	chr2	8227625	500	+	0.0472138	5.17016	0	1000
AT2G19180_derived	AT2G19180	chr2	8325968	500	+	0.0770926	4.01906	0	1000
AT2G19450_derived	AT2G19450	chr2	8429739	500	+	0.00786655	4.97962	0.926184	5.37649
AT2G19600_derived	AT2G19600	chr2	8483833	500	+	0.0609062	1.83926	0	1000
AT2G19810_derived	AT2G19810	chr2	8551861	500	+	0.0379615	4.55737	0	1000
AT2G20495_derived	AT2G20495	chr2	8835266	500	+	0.0421769	15.9034	1.57257	10.113
AT2G20690_derived	AT2G20690	chr2	8924977	500	+	0.0118092	44.4626	0.677384	65.6387
AT2G20815_derived	AT2G20815	chr2	8961920	500	+	0.0395013	6.04641	0.951573	6.35413
AT2G20890_derived	AT2G20890	chr2	8989419	500	+	0.0208597	2.76463	0.250113	11.0535
AT2G20960_derived	AT2G20960	chr2	9009766	500	+	0.0007763	4.46341	0	1000
AT2G21320_derived	AT2G21320	chr2	9127846	500	+	0.0188496	1.53252	0.238368	6.42924
AT2G21340_derived	AT2G21340	chr2	9136462	500	+	0.0714983	1.50024	0.135477	11.0738
AT2G21530_derived	AT2G21530	chr2	9220593	500	+	0.0666194	1.98441	0.238368	8.32498
AT2G22125_derived	AT2G22125	chr2	9414521	500	+	0.090225	1.66903	0	1000
AT2G22300_derived	AT2G22300	chr2	9476649	500	+	0.00575566	3.91898	0	1000
AT2G22330_derived	AT2G22330	chr2	9491190	500	+	0.0294474	9.839	0.46764	21.0397
AT2G22425_derived	AT2G22425	chr2	9515538	500	+	0.0342275	1.50222	0.135477	11.0884
AT2G22450_derived	AT2G22450	chr2	9532917	500	+	0.0559481	1.20729	0	1000
AT2G22640_derived	AT2G22640	chr2	9624221	500	+	0.043012	1.44343	0.135477	10.6545
AT2G22660_derived	AT2G22660	chr2	9631084	500	+	0.049609	3.49054	0	1000
AT2G22870_derived	AT2G22870	chr2	9741107	500	+	0.0452846	10.1236	0.406431	24.9085
AT2G23320_derived	AT2G23320	chr2	9926375	500	+	0.00617989	11.1188	0.23382	47.5528
AT2G23540_derived	AT2G23540	chr2	10026236	500	+	0.0669713	1.22968	0.042972	28.6158
AT2G23930_derived	AT2G23930	chr2	10183243	500	+	0.0829628	1.50267	0.270954	5.54587
AT2G23940_derived	AT2G23940	chr2	10185334	500	+	0.0500922	1.9429	0	1000
AT2G24040_derived	AT2G24040	chr2	10224633	500	+	0.00300766	23.0122	0.612213	37.5886
AT2G24420_derived	AT2G24420	chr2	10383408	500	+	0.0195372	20.8472	0.638497	32.6503
AT2G24520_derived	AT2G24520	chr2	10419786	500	+	0.0250587	3.04396	0.598569	5.0854
AT2G24765_derived	AT2G24765	chr2	10565201	500	+	0.0485801	1.44343	0	1000
AT2G24790_derived	AT2G24790	chr2	10568148	500	+	0.00624276	64.491	0.250113	257.848
AT2G25190_derived	AT2G25190	chr2	10735702	500	+	0.0711316	1.57412	0	1000
AT2G25210_derived	AT2G25210	chr2	10740555	500	+	0.0384781	2.41389	0.135477	17.8178
AT2G25560_derived	AT2G25560	chr2	10883871	500	+	0.0305205	2.45531	0	1000
AT2G26110_derived	AT2G26110	chr2	11122062	500	+	0.0389347	6.44429	0	1000
AT2G26340_derived	AT2G26340	chr2	11216650	500	+	0.0649057	3.26891	0	1000
AT2G26640_derived	AT2G26640	chr2	11331861	500	+	0.021067	1.41906	0.238368	5.95323
AT2G26780_derived	AT2G26780	chr2	11423779	500	+	0.0485801	1.44343	0	1000
AT2G27710_derived	AT2G27710	chr2	11817870	500	+	0.0157478	3.6304	0.238368	15.2302
AT2G27830_derived	AT2G27830	chr2	11861478	500	+	0.0172991	2.16061	0	1000
AT2G28070_derived	AT2G28070	chr2	11959785	500	+	0.0162967	2.80385	0.479385	5.84886
AT2G28105_derived	AT2G28105	chr2	11977716	500	+	0.0193107	1.40391	0.254661	5.51284
AT2G28160_derived	AT2G28160	chr2	12006125	500	+	0.0559579	2.97002	0	1000
AT2G28290_derived	AT2G28290	chr2	12073086	500	+	0.0160301	5.11746	0.119184	42.9375
AT2G28520_derived	AT2G28520	chr2	12215898	500	+	0.0480158	4.66291	0.114636	40.6757
AT2G28840_derived	AT2G28840	chr2	12380745	500	+	0.00236808	9.39375	0	1000
AT2G29320_derived	AT2G29320	chr2	12593689	500	+	0.0197587	4.3456	0	1000
AT2G29700_derived	AT2G29700	chr2	12698170	500	+	0.00305431	8.34291	1.07341	7.77237
AT2G30020_derived	AT2G30020	chr2	12816091	500	+	0.0285827	9.15509	0	1000
AT2G30550_derived	AT2G30550	chr2	13017156	500	+	0.0146181	3.80016	0.119184	31.8849
AT2G30600_derived	AT2G30600	chr2	13041687	500	+	0.0421602	9.71109	0	1000
AT2G30620_derived	AT2G30620	chr2	13046514	500	+	0.0370186	11.1614	0.135477	82.3858
AT2G30860_derived	AT2G30860	chr2	13140248	500	+	0.0276109	42.0946	0.57318	73.4404
AT2G30870_derived	AT2G30870	chr2	13142616	500	+	0.0247057	4.55935	0.23382	19.4994
AT2G31090_derived	AT2G31090	chr2	13256714	500	+	0.0568184	4.08169	0.23382	17.4566
AT2G31750_derived	AT2G31750	chr2	13500026	500	+	0.0391307	13.8352	1.66933	8.28787
AT2G31790_derived	AT2G31790	chr2	13520367	500	+	0.0251766	17.2407	0	1000
AT2G31970_derived	AT2G31970	chr2	13609072	500	+	0.0172991	2.16061	0	1000
AT2G32010_derived	AT2G32010	chr2	13629149	500	+	0.0141748	3.24652	0.114636	28.3202
AT2G32090_derived	AT2G32090	chr2	13645832	500	+	0.0210946	1.65917	0	1000
AT2G32220_derived	AT2G32220	chr2	13679526	500	+	0.0332532	2.7095	0	1000
AT2G32560_derived	AT2G32560	chr2	13826989	500	+	0.0681544	2.35975	0	1000
AT2G32580_derived	AT2G32580	chr2	13829320	500	+	0.0804074	4.37468	0	1000
AT2G32710_derived	AT2G32710	chr2	13875834	500	+	0.0162713	1.2165	0	1000
AT2G33255_derived	AT2G33255	chr2	14100596	500	+	0.018589	8.5319	0.114636	74.426
AT2G33360_derived	AT2G33360	chr2	14143121	500	+	0.0828565	2.68445	0	1000
AT2G33450_derived	AT2G33450	chr2	14174536	500	+	0.00265672	7.88164	0.114636	68.7536
AT2G33510_derived	AT2G33510	chr2	14195650	500	+	0.0903514	2.12292	0	1000
AT2G34430_derived	AT2G34430	chr2	14525766	500	+	0.0711644	11.848	0.369297	32.0825
AT2G34560_derived	AT2G34560	chr2	14562953	500	+	0.0187451	1.4151	0	1000
AT2G34630_derived	AT2G34630	chr2	14581730	500	+	0.0182076	1.51539	0.250113	6.05883
AT2G34660_derived	AT2G34660	chr2	14612568	500	+	0.0959022	1.90019	0.369297	5.14543
AT2G36090_derived	AT2G36090	chr2	15159642	500	+	0.0173909	2.07501	0.114636	18.1009
AT2G36390_derived	AT2G36390	chr2	15270095	500	+	0.0466885	6.86346	0.373845	18.3591
AT2G36830_derived	AT2G36830	chr2	15446577	500	+	0.0488386	4.98672	0.119184	41.8405
AT2G36910_derived	AT2G36910	chr2	15507323	500	+	0.025667	5.38787	0	1000
AT2G37180_derived	AT2G37180	chr2	15619158	500	+	0.0597538	2.67509	0.369297	7.24374
AT2G38120_derived	AT2G38120	chr2	15977183	500	+	0.0168204	3.34878	0	1000
AT2G38380_derived	AT2G38380	chr2	16078586	500	+	0.0379518	2.57692	0	1000
AT2G38440_derived	AT2G38440	chr2	16101224	500	+	0.00733177	4.7231	0.369297	12.7894
AT2G38470_derived	AT2G38470	chr2	16110769	500	+	0.00713532	7.71606	0	1000
AT2G38540_derived	AT2G38540	chr2	16131177	500	+	0.0141023	2.74507	0	1000
AT2G38970_derived	AT2G38970	chr2	16276875	500	+	0.0164946	2.62963	0.135477	19.4102
AT2G39550_derived	AT2G39550	chr2	16504307	500	+	0.0065321	4.02431	0	1000
AT2G39580_derived	AT2G39580	chr2	16517076	500	+	0.0305002	2.20014	0.343908	6.39747
AT2G39705_derived	AT2G39705	chr2	16557580	500	+	0.0264116	7.55371	0.586824	12.8722
AT2G39870_derived	AT2G39870	chr2	16645380	500	+	0.00955188	84.1118	4.23811	19.8465
AT2G40490_derived	AT2G40490	chr2	16915180	500	+	0.0222385	8.11779	0	1000
AT2G40765_derived	AT2G40765	chr2	17013328	500	+	0.0509152	1.09605	0	1000
AT2G40810_derived	AT2G40810	chr2	17034603	500	+	0.0287223	3.38734	0.119184	28.4211
AT2G40840_derived	AT2G40840	chr2	17050950	500	+	0.00633064	2.77685	0	1000
AT2G40980_derived	AT2G40980	chr2	17104805	500	+	0.0162713	1.2165	0	1000
AT2G41110_derived	AT2G41110	chr2	17141434	500	+	0.0670035	3.92533	0	1000
AT2G41130_derived	AT2G41130	chr2	17144952	500	+	0.0393422	5.37074	0	1000
AT2G41430_derived	AT2G41430	chr2	17270545	500	+	0.0658289	30.3754	0	1000
AT2G41760_derived	AT2G41760	chr2	17424374	500	+	0.0897834	1.17756	0	1000
AT2G41900_derived	AT2G41900	chr2	17493925	500	+	0.00939608	5.66239	0.250113	22.6393
AT2G41940_derived	AT2G41940	chr2	17508619	500	+	0.0001498	34.3768	2.95173	11.6463
AT2G42220_derived	AT2G42220	chr2	17593503	500	+	0.0467123	1.00837	0	1000
AT2G42620_derived	AT2G42620	chr2	17758471	500	+	0.0458119	1.28297	0	1000
AT2G43110_derived	AT2G43110	chr2	17924358	500	+	0.0294306	2.58812	0.254661	10.163
AT2G43150_derived	AT2G43150	chr2	17947025	500	+	0.0592959	8.66601	0	1000
AT2G43535_derived	AT2G43535	chr2	18071679	500	+	0.0393358	4.15622	0.229272	18.1279
AT2G43550_derived	AT2G43550	chr2	18073908	500	+	0.0171141	3.51589	0	1000
AT2G44080_derived	AT2G44080	chr2	18238176	500	+	0.0235317	2.61447	0.229272	11.4034
AT2G44200_derived	AT2G44200	chr2	18278630	500	+	0.0651686	1.82022	0	1000
AT2G44230_derived	AT2G44230	chr2	18288403	500	+	0.00337041	1.31679	0.119184	11.0484
AT2G44670_derived	AT2G44670	chr2	18426063	500	+	0.0417202	4.74478	0	1000
AT2G45170_derived	AT2G45170	chr2	18625720	500	+	0.0373565	1.00077	0.114636	8.72998
AT2G45180_derived	AT2G45180	chr2	18627000	500	+	0.0564197	208.889	0.229272	911.097
AT2G45630_derived	AT2G45630	chr2	18797092	500	+	0.0258624	5.31804	0.738594	7.20022
AT2G45790_derived	AT2G45790	chr2	18858021	500	+	0.0589495	5.55419	0.250113	22.2067
AT2G45920_derived	AT2G45920	chr2	18901306	500	+	0.0435983	1.19015	0	1000
AT2G46650_derived	AT2G46650	chr2	19152603	500	+	0.0728321	4.85414	0.348456	13.9304
AT2G46690_derived	AT2G46690	chr2	19181470	500	+	0.0435275	3.00443	0.46764	6.42467
AT2G46820_derived	AT2G46820	chr2	19245144	500	+	0.0460842	4.71512	0.135477	34.8039
AT2G47170_derived	AT2G47170	chr2	19368843	500	+	0.0995489	1.55034	0.114636	13.524
AT2G47210_derived	AT2G47210	chr2	19382421	500	+	0.0122019	1.30362	0	1000
AT2G47350_derived	AT2G47350	chr2	19437252	500	+	0.0694678	8.94021	0.250113	35.7447
AT2G47400_derived	AT2G47400	chr2	19447441	500	+	0.00375427	10.0803	0.607665	16.5885
AT2G47450_derived	AT2G47450	chr2	19474317	500	+	0.0440079	5.95732	0.364749	16.3327
AT2G47460_derived	AT2G47460	chr2	19479481	500	+	0.0859999	2.11303	0	1000
AT2G47510_derived	AT2G47510	chr2	19502249	500	+	0.0103779	4.00718	0	1000
AT2G47640_derived	AT2G47640	chr2	19538627	500	+	0.0567491	1.15849	0	1000
AT2G48070_derived	AT2G48070	chr2	19664468	500	+	0.00147436	12.6832	1.53446	8.26561
AT2G01060_derived	AT2G01060	chr2	72759	500	-	0.064411	3.0047	0.119184	25.2106
AT2G01180_derived	AT2G01180	chr2	106401	500	-	0.0713862	2.06954	0	1000
AT2G01250_derived	AT2G01250	chr2	132198	500	-	0.00822208	2.88195	0.344577	8.36373
AT2G01690_derived	AT2G01690	chr2	308203	500	-	0.0442063	1.42828	0	1000
AT2G01990_derived	AT2G01990	chr2	464502	500	-	0.0289506	9.34549	0	1000
AT2G02500_derived	AT2G02500	chr2	670379	500	-	0.0141972	13.7073	2.59409	5.28406
AT2G03090_derived	AT2G03090	chr2	916355	500	-	0.0291405	1.04964	0.0358208	29.3026
AT2G03220_derived	AT2G03220	chr2	969760	500	-	0.0172627	1.18817	0	1000
AT2G03310_derived	AT2G03310	chr2	1005757	500	-	0.0344162	2.9123	0	1000
AT2G03390_derived	AT2G03390	chr2	1029903	500	-	0.0947681	1.04503	0	1000
AT2G03640_derived	AT2G03640	chr2	1103808	500	-	0.0163892	7.34089	0.147703	49.7005
AT2G04940_derived	AT2G04940	chr2	1735986	500	-	0.0852261	4.11177	0.39604	10.3822
AT2G05100_derived	AT2G05100	chr2	1822741	500	-	0.0234211	143.337	6.9119	20.7377
AT2G05310_derived	AT2G05310	chr2	1932773	500	-	0.0373781	2.95613	0.114636	25.7871
AT2G06050_derived	AT2G06050	chr2	2358615	500	-	0.00977992	24.545	0.369297	66.4641
AT2G06925_derived	AT2G06925	chr2	2841854	500	-	0.00118441	1.7489	0.119184	14.674
AT2G07360_derived	AT2G07360	chr2	3046807	500	-	0.0251181	1.31877	0	1000
AT2G10930_derived	AT2G10930	chr2	4302782	500	-	0.0775102	2.49133	0.280812	8.87189
AT2G10940_derived	AT2G10940	chr2	4309913	500	-	0.00449291	15.0279	0.13317	112.847
AT2G13360_derived	AT2G13360	chr2	5538741	500	-	0.0428557	51.8385	1.26718	40.9087
AT2G13370_derived	AT2G13370	chr2	5543682	500	-	0.0434392	2.18499	0.135477	16.1281
AT2G13650_derived	AT2G13650	chr2	5686879	500	-	0.0181839	3.64914	0.0296117	123.233
AT2G14520_derived	AT2G14520	chr2	6181694	500	-	0.0879602	2.39519	0.103972	23.0368
AT2G14910_derived	AT2G14910	chr2	6405977	500	-	0.046345	2.51488	0.119184	21.1008
AT2G15570_derived	AT2G15570	chr2	6790791	500	-	0.0857038	3.92216	0.138628	28.2928
AT2G15690_derived	AT2G15690	chr2	6830496	500	-	0.0895351	1.959	0	1000
AT2G15880_derived	AT2G15880	chr2	6917540	500	-	0.0395925	229.089	22.6004	10.1365
AT2G16090_derived	AT2G16090	chr2	6986335	500	-	0.00281391	2.28421	0	1000
AT2G16405_derived	AT2G16405	chr2	7105253	500	-	0.0516891	2.23175	0.177835	12.5496
AT2G16450_derived	AT2G16450	chr2	7131021	500	-	0.0686014	1.05408	0	1000
AT2G16500_derived	AT2G16500	chr2	7150123	500	-	0.00923244	5.18203	0	1000
AT2G16510_derived	AT2G16510	chr2	7159130	500	-	0.027201	2.21228	0.229272	9.64913
AT2G16860_derived	AT2G16860	chr2	7303420	500	-	0.00387565	4.15289	0.250113	16.6041
AT2G16900_derived	AT2G16900	chr2	7323116	500	-	0.076234	3.73773	0.114636	32.6052
AT2G16940_derived	AT2G16940	chr2	7342108	500	-	0.000485941	2.94763	0.160682	18.3445
AT2G17820_derived	AT2G17820	chr2	7742425	500	-	0.00377326	11.0179	0.369297	29.8347
AT2G17860_derived	AT2G17860	chr2	7761758	500	-	0.000109844	2.61843	0.119184	21.9697
AT2G17870_derived	AT2G17870	chr2	7763476	500	-	0.00267688	3.00844	0.486566	6.18301
AT2G17970_derived	AT2G17970	chr2	7818441	500	-	0.0897021	1.47118	0.161839	9.09036
AT2G18160_derived	AT2G18160	chr2	7897513	500	-	0.0832938	5.37875	0.194372	27.6725
AT2G18162_derived	AT2G18162	chr2	7897513	500	-	0.0832938	5.37875	0.194372	27.6725
AT2G18300_derived	AT2G18300	chr2	7952168	500	-	0.0909352	3.81354	0	1000
AT2G19470_derived	AT2G19470	chr2	8433112	500	-	0.0287451	2.16001	0.428263	5.04365
AT2G19650_derived	AT2G19650	chr2	8492976	500	-	0.0806173	1.11819	0.135477	8.25375
AT2G19760_derived	AT2G19760	chr2	8516288	500	-	0.0278036	2.77736	0.146564	18.9498
AT2G20480_derived	AT2G20480	chr2	8830066	500	-	0.00315265	1.55691	0	1000
AT2G20760_derived	AT2G20760	chr2	8942264	500	-	0.0192928	1.80143	0.302117	5.96269
AT2G21210_derived	AT2G21210	chr2	9084711	500	-	0.0343987	50.9638	0.897581	56.7791
AT2G21230_derived	AT2G21230	chr2	9093125	500	-	0.0207112	1.99717	0.119184	16.7571
AT2G21240_derived	AT2G21240	chr2	9100814	500	-	0.0026193	5.22171	0.119184	43.8122
AT2G21280_derived	AT2G21280	chr2	9109814	500	-	0.0205548	7.60647	0.125827	60.4518
AT2G21330_derived	AT2G21330	chr2	9127648	500	-	0.0709949	1.71416	0	1000
AT2G21660_derived	AT2G21660	chr2	9264750	500	-	0.0605409	79.3131	1.20878	65.614
AT2G21950_derived	AT2G21950	chr2	9352675	500	-	0.0777384	3.10647	0.534331	5.81376
AT2G21970_derived	AT2G21970	chr2	9356484	500	-	0.00459794	2.76619	0.343665	8.0491
AT2G22200_derived	AT2G22200	chr2	9442629	500	-	0.0154423	11.0728	0.119184	92.905
AT2G22500_derived	AT2G22500	chr2	9562725	500	-	0.00545164	1.74826	0.119184	14.6686
AT2G23070_derived	AT2G23070	chr2	9823466	500	-	0.0206368	11.626	0	1000
AT2G23348_derived	AT2G23348	chr2	9940690	500	-	0.0269647	2.04517	0.135477	15.0961
AT2G23600_derived	AT2G23600	chr2	10041700	500	-	0.00827046	19.7223	1.42863	13.8051
AT2G23810_derived	AT2G23810	chr2	10135106	500	-	0.031123	6.94856	0.0666488	104.256
AT2G23950_derived	AT2G23950	chr2	10186544	500	-	0.0644195	1.97237	0.305107	6.46452
AT2G24020_derived	AT2G24020	chr2	10217202	500	-	0.0166403	1.22178	0	1000
AT2G24120_derived	AT2G24120	chr2	10248412	500	-	0.00122469	2.8295	0.117787	24.0222
AT2G24230_derived	AT2G24230	chr2	10301318	500	-	0.0195327	1.44309	0	1000
AT2G24330_derived	AT2G24330	chr2	10346661	500	-	0.0120882	2.05635	0	1000
AT2G24360_derived	AT2G24360	chr2	10363952	500	-	0.0753207	2.4707	0	1000
AT2G25490_derived	AT2G25490	chr2	10846876	500	-	0.0295561	17.1239	0.0213276	802.897
AT2G25690_derived	AT2G25690	chr2	10939597	500	-	0.0136074	1.33815	0	1000
AT2G25735_derived	AT2G25735	chr2	10974561	500	-	0.0765975	1.11687	0.135477	8.24402
AT2G26250_derived	AT2G26250	chr2	11169919	500	-	0.0507822	1.49703	0.0479872	31.1965
AT2G26350_derived	AT2G26350	chr2	11216940	500	-	0.00688642	2.12847	0.114636	18.5672
AT2G26460_derived	AT2G26460	chr2	11254433	500	-	0.0380039	2.00352	0.0373234	53.68
AT2G26690_derived	AT2G26690	chr2	11346648	500	-	0.0458523	1.07471	0	1000
AT2G26740_derived	AT2G26740	chr2	11392466	500	-	0.0194562	2.85993	0.332185	8.60943
AT2G26900_derived	AT2G26900	chr2	11474453	500	-	0.0781614	2.45789	0	1000
AT2G26980_derived	AT2G26980	chr2	11514204	500	-	0.0149337	1.10106	0	1000
AT2G27510_derived	AT2G27510	chr2	11757580	500	-	0.000381836	1.86969	0.117787	15.8735
AT2G27770_derived	AT2G27770	chr2	11832310	500	-	0.0325341	4.82362	0.956121	5.04499
AT2G27990_derived	AT2G27990	chr2	11920934	500	-	0.0175094	2.41587	0	1000
AT2G28426_derived	AT2G28426	chr2	12158777	500	-	0.0932023	8.32032	0.688914	12.0774
AT2G28430_derived	AT2G28430	chr2	12159063	500	-	0.00169172	8.68087	1.00508	8.63695
AT2G28450_derived	AT2G28450	chr2	12161552	500	-	0.000398787	29.4936	3.55237	8.30252
AT2G28740_derived	AT2G28740	chr2	12328989	500	-	0.0329822	5.87443	1.02198	5.7481
AT2G28800_derived	AT2G28800	chr2	12355865	500	-	0.0196112	3.1927	0	1000
AT2G28870_derived	AT2G28870	chr2	12393757	500	-	0.0192574	1.40391	0.250113	5.61309
AT2G28890_derived	AT2G28890	chr2	12405097	500	-	0.0701327	1.09908	0	1000
AT2G28950_derived	AT2G28950	chr2	12430842	500	-	0.0911032	3.09666	0	1000
AT2G29190_derived	AT2G29190	chr2	12543313	500	-	0.0627685	1.30373	0.00266595	489.029
AT2G29450_derived	AT2G29450	chr2	12624087	500	-	0.0660526	1.77065	0	1000
AT2G29650_derived	AT2G29650	chr2	12672884	500	-	0.050243	4.90819	0.103971	47.2075
AT2G30570_derived	AT2G30570	chr2	13018529	500	-	0.0616375	1.93367	0.156805	12.3317
AT2G31390_derived	AT2G31390	chr2	13382924	500	-	0.0379592	5.74357	0.00945188	607.664
AT2G31830_derived	AT2G31830	chr2	13532277	500	-	0.00236589	4.01341	0.586824	6.83921
AT2G32240_derived	AT2G32240	chr2	13683800	500	-	0.0281522	16.7521	0.874071	19.1656
AT2G33040_derived	AT2G33040	chr2	14018191	500	-	0.0963594	3.10628	0.237481	13.0801
AT2G33370_derived	AT2G33370	chr2	14143055	500	-	0.0862202	7.45055	0.582276	12.7956
AT2G33730_derived	AT2G33730	chr2	14264951	500	-	0.0248834	7.04777	0.583615	12.0761
AT2G33770_derived	AT2G33770	chr2	14277059	500	-	0.00594628	1.63084	0	1000
AT2G33815_derived	AT2G33815	chr2	14304509	500	-	0.0515727	4.99278	0	1000
AT2G34420_derived	AT2G34420	chr2	14522025	500	-	0.027013	250.953	16.6229	15.0968
AT2G34470_derived	AT2G34470	chr2	14530236	500	-	0.0328585	1.0859	0	1000
AT2G34490_derived	AT2G34490	chr2	14535146	500	-	0.0408812	1.14397	0	1000
AT2G35450_derived	AT2G35450	chr2	14902546	500	-	0.0383798	14.9716	1.11754	13.397
AT2G35770_derived	AT2G35770	chr2	15033538	500	-	0.0430206	1.18549	0	1000
AT2G35940_derived	AT2G35940	chr2	15088333	500	-	0.0326478	8.92886	0.0831516	107.381
AT2G36400_derived	AT2G36400	chr2	15269589	500	-	0.002093	3.34741	0.188499	17.7583
AT2G36530_derived	AT2G36530	chr2	15320257	500	-	0.00827159	1.25848	0	1000
AT2G36880_derived	AT2G36880	chr2	15478867	500	-	0.0154065	6.70987	0.21483	31.2334
AT2G36900_derived	AT2G36900	chr2	15490541	500	-	0.0114435	11.7894	0.135477	87.0213
AT2G37170_derived	AT2G37170	chr2	15612903	500	-	0.0471222	1.60773	0	1000
AT2G37190_derived	AT2G37190	chr2	15618908	500	-	0.0498017	11.5879	1.84807	6.27027
AT2G37270_derived	AT2G37270	chr2	15647178	500	-	0.0417202	1.18619	0	1000
AT2G37340_derived	AT2G37340	chr2	15669648	500	-	0.0225177	6.19978	0	1000
AT2G37460_derived	AT2G37460	chr2	15725949	500	-	0.0460444	1.84261	0	1000
AT2G37640_derived	AT2G37640	chr2	15787206	500	-	0.0054039	11.3268	0.406431	27.869
AT2G38160_derived	AT2G38160	chr2	15986144	500	-	0.0580727	3.64993	0.623958	5.84964
AT2G38480_derived	AT2G38480	chr2	16110242	500	-	0.0587491	1.40588	0.135477	10.3773
AT2G38640_derived	AT2G38640	chr2	16157105	500	-	0.00746188	9.65303	0.0879765	109.723
AT2G38860_derived	AT2G38860	chr2	16232816	500	-	0.0557597	2.14207	0	1000
AT2G39170_derived	AT2G39170	chr2	16334131	500	-	0.0563284	2.16057	0.139242	15.5166
AT2G39280_derived	AT2G39280	chr2	16401088	500	-	0.0545905	4.50887	0.225407	20.0032
AT2G39300_derived	AT2G39300	chr2	16409610	500	-	0.0731893	3.87794	0.463092	8.37401
AT2G39510_derived	AT2G39510	chr2	16490644	500	-	0.096479	1.27331	0	1000
AT2G39700_derived	AT2G39700	chr2	16543333	500	-	0.0277652	5.40187	0	1000
AT2G39720_derived	AT2G39720	chr2	16566710	500	-	0.00168199	2.1896	0.392806	5.57424
AT2G39730_derived	AT2G39730	chr2	16570247	500	-	0.0952377	11.1534	0.257433	43.3256
AT2G40080_derived	AT2G40080	chr2	16733795	500	-	1.58105e-05	4.40829	0.1253	35.1819
AT2G40270_derived	AT2G40270	chr2	16821435	500	-	0.0721594	1.54966	0	1000
AT2G40350_derived	AT2G40350	chr2	16851096	500	-	0.0263775	5.08538	0.582276	8.73363
AT2G40360_derived	AT2G40360	chr2	16852381	500	-	0.0350416	2.94102	0.114636	25.6552
AT2G40430_derived	AT2G40430	chr2	16878717	500	-	0.0213265	1.3883	0.0304889	45.5346
AT2G40800_derived	AT2G40800	chr2	17023892	500	-	0.0578053	1.39403	0.119184	11.6964
AT2G40920_derived	AT2G40920	chr2	17071965	500	-	0.000381475	6.34734	0.696722	9.11029
AT2G41240_derived	AT2G41240	chr2	17197783	500	-	0.0731363	24.3359	0.738594	32.949
AT2G41250_derived	AT2G41250	chr2	17200160	500	-	0.008034	3.67476	0	1000
AT2G41530_derived	AT2G41530	chr2	17322996	500	-	0.0813977	2.27693	0.366686	6.20948
AT2G42010_derived	AT2G42010	chr2	17532314	500	-	0.0168983	1.10304	0	1000
AT2G42070_derived	AT2G42070	chr2	17548592	500	-	0.0298165	1.16479	0	1000
AT2G42490_derived	AT2G42490	chr2	17690908	500	-	0.0481579	1.21303	0	1000
AT2G42500_derived	AT2G42500	chr2	17697168	500	-	0.00582557	14.9851	0	1000
AT2G42530_derived	AT2G42530	chr2	17708537	500	-	0.0442063	1.42828	0	1000
AT2G42540_derived	AT2G42540	chr2	17710538	500	-	0.0565575	1.27645	0	1000
AT2G42880_derived	AT2G42880	chr2	17839889	500	-	0.0498465	17.8213	0.48768	36.5431
AT2G43290_derived	AT2G43290	chr2	17990553	500	-	0.0710414	1.50248	0	1000
AT2G43375_derived	AT2G43375	chr2	18016617	500	-	0.0122129	6.13435	0.438014	14.0049
AT2G43560_derived	AT2G43560	chr2	18073360	500	-	0.000305414	2.31298	0.254661	9.08259
AT2G43750_derived	AT2G43750	chr2	18128912	500	-	0.0400509	7.28389	0	1000
AT2G43940_derived	AT2G43940	chr2	18195454	500	-	0.0609846	1.15291	0.203331	5.6701
AT2G44740_derived	AT2G44740	chr2	18441490	500	-	0.0580464	2.39082	0.353004	6.7728
AT2G45260_derived	AT2G45260	chr2	18664031	500	-	0.0809612	2.25168	0.119184	18.8925
AT2G45970_derived	AT2G45970	chr2	18911761	500	-	0.0424282	3.59437	0.117408	30.6144
AT2G45980_derived	AT2G45980	chr2	18916853	500	-	0.0485367	2.23384	0.351122	6.36201
AT2G46280_derived	AT2G46280	chr2	19002927	500	-	0.0500702	4.84333	0.125701	38.5305
AT2G46390_derived	AT2G46390	chr2	19041802	500	-	0.0114148	2.13315	0.19823	10.761
AT2G46540_derived	AT2G46540	chr2	19109973	500	-	0.0154906	1.94488	0.119184	16.3183
AT2G46610_derived	AT2G46610	chr2	19136067	500	-	0.0317878	4.87947	0.135477	36.017
AT2G46680_derived	AT2G46680	chr2	19164904	500	-	0.0438022	1.27081	0.0720647	17.6343
AT2G47000_derived	AT2G47000	chr2	19309369	500	-	0.00266608	7.22718	0.69214	10.4418
AT2G47090_derived	AT2G47090	chr2	19340807	500	-	0.0691642	1.41312	0	1000
AT2G47130_derived	AT2G47130	chr2	19349037	500	-	0.0714763	2.20276	0.322876	6.82232
AT2G47180_derived	AT2G47180	chr2	19368299	500	-	0.036428	5.21958	0.114636	45.5318
AT2G47270_derived	AT2G47270	chr2	19411061	500	-	0.00983213	2.20212	0.169837	12.9661
AT2G47760_derived	AT2G47760	chr2	19564983	500	-	0.0149337	1.10106	0	1000
AT2G47930_derived	AT2G47930	chr2	19616476	500	-	0.0794292	1.24023	0.213889	5.79849
AT2G48060_derived	AT2G48060	chr2	19650697	500	-	0.0430672	1.80831	0	1000
AT3G01280_derived	AT3G01280	chr3	87861	500	+	0.0124962	2.4027	0.343908	6.98645
AT3G01610_derived	AT3G01610	chr3	235217	500	+	0.0106352	6.87005	1.07985	6.36203
AT3G02130_derived	AT3G02130	chr3	384445	500	+	0.0584775	1.20799	0	1000
AT3G02200_derived	AT3G02200	chr3	409166	500	+	0.00243944	4.1358	0	1000
AT3G02340_derived	AT3G02340	chr3	478445	500	+	0.0869724	1.14854	0.114636	10.019
AT3G02560_derived	AT3G02560	chr3	543388	500	+	0.0587991	3.56466	0	1000
AT3G02630_derived	AT3G02630	chr3	564873	500	+	0.000220001	2.61843	0.135477	19.3275
AT3G03190_derived	AT3G03190	chr3	735990	500	+	0.0103736	10.5307	0	1000
AT3G03340_derived	AT3G03340	chr3	790080	500	+	0.0880981	1.23979	0	1000
AT3G03360_derived	AT3G03360	chr3	796921	500	+	0.02656	4.7826	0.70146	6.81806
AT3G03773_derived	AT3G03773	chr3	953843	500	+	0.0205453	3.38526	0	1000
AT3G03780_derived	AT3G03780	chr3	960983	500	+	0.0114926	7.66813	0	1000
AT3G03790_derived	AT3G03790	chr3	968152	500	+	0.00182543	9.04346	0	1000
AT3G03880_derived	AT3G03880	chr3	999264	500	+	0.0749074	3.62132	0	1000
AT3G04120_derived	AT3G04120	chr3	1083533	500	+	0.0410963	14.9262	0.119184	125.236
AT3G04400_derived	AT3G04400	chr3	1168662	500	+	0.011505	10.8437	0.238368	45.4913
AT3G04410_derived	AT3G04410	chr3	1169208	500	+	0.0300008	11.7182	0.114636	102.221
AT3G04630_derived	AT3G04630	chr3	1260874	500	+	0.00318119	1.08261	0	1000
AT3G04650_derived	AT3G04650	chr3	1264625	500	+	0.0110608	1.26733	0	1000
AT3G04870_derived	AT3G04870	chr3	1346390	500	+	0.00500281	8.63947	0.518567	16.6603
AT3G04890_derived	AT3G04890	chr3	1349205	500	+	0.0485313	2.80036	0	1000
AT3G04920_derived	AT3G04920	chr3	1362298	500	+	0.0419693	9.30215	0.504774	18.4284
AT3G04940_derived	AT3G04940	chr3	1367762	500	+	0.0435373	3.26756	0.114636	28.5037
AT3G05590_derived	AT3G05590	chr3	1623017	500	+	0.012002	4.45578	0.254661	17.4969
AT3G05670_derived	AT3G05670	chr3	1657162	500	+	0.0939911	2.04121	0	1000
AT3G05840_derived	AT3G05840	chr3	1743166	500	+	0.00113952	14.265	0.479385	29.7569
AT3G06380_derived	AT3G06380	chr3	1938224	500	+	0.0152154	20.7023	2.7371	7.56357
AT3G06400_derived	AT3G06400	chr3	1946927	500	+	0.0351718	3.18576	0.119184	26.7297
AT3G06500_derived	AT3G06500	chr3	2015708	500	+	0.0571459	1.13667	0	1000
AT3G06520_derived	AT3G06520	chr3	2021958	500	+	0.0590733	2.06648	0.156507	13.2037
AT3G06950_derived	AT3G06950	chr3	2194324	500	+	0.0451516	1.00077	0	1000
AT3G06980_derived	AT3G06980	chr3	2204836	500	+	0.00625539	13.6008	1.97287	6.89395
AT3G07270_derived	AT3G07270	chr3	2317191	500	+	0.0260515	7.52938	1.27919	5.88606
AT3G07390_derived	AT3G07390	chr3	2366499	500	+	0.0149465	1.51539	0.114636	13.2192
AT3G07500_derived	AT3G07500	chr3	2393781	500	+	0.0218488	2.5516	0.135477	18.8342
AT3G07530_derived	AT3G07530	chr3	2404283	500	+	0.0999222	4.53812	0.254661	17.8203
AT3G07565_derived	AT3G07565	chr3	2416287	500	+	0.0604212	1.60251	0	1000
AT3G07750_derived	AT3G07750	chr3	2475450	500	+	0.0102365	10.7988	0.270954	39.8548
AT3G07790_derived	AT3G07790	chr3	2489223	500	+	0.0140713	6.58501	0.343908	19.1476
AT3G07810_derived	AT3G07810	chr3	2495753	500	+	0.0458928	1.83537	0.114636	16.0104
AT3G08010_derived	AT3G08010	chr3	2557508	500	+	0.0292068	1.32997	0	1000
AT3G08550_derived	AT3G08550	chr3	2599822	500	+	0.0426933	3.90157	0.119184	32.7357
AT3G08560_derived	AT3G08560	chr3	2601910	500	+	0.0231787	2.85854	0	1000
AT3G08670_derived	AT3G08670	chr3	2636718	500	+	0.00580932	7.79255	0.577728	13.4883
AT3G09035_derived	AT3G09035	chr3	2760350	500	+	0.00595589	1.20135	0	1000
AT3G09300_derived	AT3G09300	chr3	2860671	500	+	0.0130324	3.29957	0.114636	28.783
AT3G09820_derived	AT3G09820	chr3	3014947	500	+	0.0248912	3.87856	0	1000
AT3G09900_derived	AT3G09900	chr3	3036596	500	+	0.0745136	1.10502	0	1000
AT3G09980_derived	AT3G09980	chr3	3071432	500	+	2.13962e-05	5.45259	0.504774	10.8021
AT3G10060_derived	AT3G10060	chr3	3104017	500	+	0.0355506	1.08986	0	1000
AT3G10120_derived	AT3G10120	chr3	3130894	500	+	0.0491655	6.95438	0	1000
AT3G10480_derived	AT3G10480	chr3	3267093	500	+	0.0829785	1.31284	0.119184	11.0152
AT3G10572_derived	AT3G10572	chr3	3306507	500	+	0.0721594	1.54966	0	1000
AT3G10620_derived	AT3G10620	chr3	3321727	500	+	0.0939953	2.04851	0.114636	17.8697
AT3G10830_derived	AT3G10830	chr3	3390696	500	+	0.00747749	5.80616	0	1000
AT3G10980_derived	AT3G10980	chr3	3440812	500	+	0.0350807	1.77263	0	1000
AT3G11560_derived	AT3G11560	chr3	3646064	500	+	0.0134724	5.50396	0.743142	7.40634
AT3G11600_derived	AT3G11600	chr3	3667982	500	+	0.0780296	6.73104	1.30723	5.1491
AT3G11700_derived	AT3G11700	chr3	3701496	500	+	0.07947	1.45859	0	1000
AT3G12350_derived	AT3G12350	chr3	3933359	500	+	0.0795806	5.63734	0	1000
AT3G12390_derived	AT3G12390	chr3	3943812	500	+	0.00776373	3.51891	0	1000
AT3G13200_derived	AT3G13200	chr3	4244148	500	+	0.0267135	4.59559	0	1000
AT3G13300_derived	AT3G13300	chr3	4310216	500	+	0.0981165	1.84063	0.119184	15.4436
AT3G13445_derived	AT3G13445	chr3	4382227	500	+	0.0651686	1.82022	0	1000
AT3G13520_derived	AT3G13520	chr3	4409443	500	+	0.00525584	44.4421	0.472188	94.1195
AT3G13800_derived	AT3G13800	chr3	4541490	500	+	0.0146381	9.10802	0.525615	17.3283
AT3G14220_derived	AT3G14220	chr3	4734612	500	+	0.0178973	7.20743	0.135477	53.2005
AT3G14415_derived	AT3G14415	chr3	4821009	500	+	0.00999619	1.81659	0.305128	5.95354
AT3G14620_derived	AT3G14620	chr3	4917081	500	+	0.00685504	1.10304	0.114636	9.62209
AT3G14660_derived	AT3G14660	chr3	4927437	500	+	0.0546489	1.5872	0	1000
AT3G14940_derived	AT3G14940	chr3	5029713	500	+	0.0945722	16.7905	0	1000
AT3G15350_derived	AT3G15350	chr3	5169154	500	+	0.0789882	1.7898	0	1000
AT3G15680_derived	AT3G15680	chr3	5316469	500	+	0.0503084	2.99709	0.444342	6.74502
AT3G15690_derived	AT3G15690	chr3	5319616	500	+	0.0295429	4.30197	0	1000
AT3G15730_derived	AT3G15730	chr3	5333748	500	+	0.00177369	2.06024	0.304643	6.7628
AT3G15850_derived	AT3G15850	chr3	5361188	500	+	0.0786939	11.8241	0	1000
AT3G15890_derived	AT3G15890	chr3	5376278	500	+	0.013613	1.87688	0.119184	15.7477
AT3G16060_derived	AT3G16060	chr3	5451530	500	+	0.0230305	6.39846	0	1000
AT3G16220_derived	AT3G16220	chr3	5499238	500	+	0.0304364	7.68845	1.05446	7.29133
AT3G16370_derived	AT3G16370	chr3	5558592	500	+	0.0228858	14.803	0.433523	34.1458
AT3G16400_derived	AT3G16400	chr3	5568548	500	+	0.016597	18.0843	1.92399	9.39938
AT3G16420_derived	AT3G16420	chr3	5580956	500	+	0.0456839	3.30926	0	1000
AT3G16450_derived	AT3G16450	chr3	5590058	500	+	0.0767992	1.38677	0	1000
AT3G16850_derived	AT3G16850	chr3	5751300	500	+	0.0522242	2.86073	0	1000
AT3G17100_derived	AT3G17100	chr3	5832422	500	+	0.072291	2.92654	0.476736	6.1387
AT3G17185_derived	AT3G17185	chr3	5862440	500	+	0.035991	21.4926	0.229272	93.7428
AT3G17650_derived	AT3G17650	chr3	6037232	500	+	0.0246789	11.0233	2.09528	5.26099
AT3G17670_derived	AT3G17670	chr3	6042199	500	+	0.0509419	4.46811	0.500226	8.93218
AT3G17780_derived	AT3G17780	chr3	6088374	500	+	0.0127262	1.01003	0	1000
AT3G17790_derived	AT3G17790	chr3	6091234	500	+	0.0768715	2.99255	0	1000
AT3G17830_derived	AT3G17830	chr3	6104653	500	+	0.0082693	1.97519	0.373845	5.28344
AT3G17970_derived	AT3G17970	chr3	6152021	500	+	0.0230569	24.4715	0.229272	106.735
AT3G17998_derived	AT3G17998	chr3	6157554	500	+	0.0101945	2.17379	0	1000
AT3G18000_derived	AT3G18000	chr3	6157555	500	+	0.0101945	2.17379	0	1000
AT3G18050_derived	AT3G18050	chr3	6182857	500	+	0.0122658	4.47093	0.119184	37.5129
AT3G18190_derived	AT3G18190	chr3	6234063	500	+	0.0428434	1.50222	0.270954	5.54418
AT3G18510_derived	AT3G18510	chr3	6356156	500	+	0.0865921	1.17302	0.229272	5.11627
AT3G18860_derived	AT3G18860	chr3	6508556	500	+	0.0180111	5.73123	0.405707	14.1265
AT3G18890_derived	AT3G18890	chr3	6514997	500	+	0.0551332	5.59767	0.696912	8.03211
AT3G18950_derived	AT3G18950	chr3	6538661	500	+	0.0589451	2.55767	0	1000
AT3G19480_derived	AT3G19480	chr3	6754788	500	+	0.00370907	8.28346	0.238368	34.7507
AT3G19540_derived	AT3G19540	chr3	6783169	500	+	0.040174	5.4948	0.975864	5.6307
AT3G19780_derived	AT3G19780	chr3	6874853	500	+	0.0412765	7.18976	0	1000
AT3G19950_derived	AT3G19950	chr3	6945227	500	+	0.0282719	1.61568	0.119184	13.5562
AT3G19980_derived	AT3G19980	chr3	6965111	500	+	0.0290529	5.75872	0	1000
AT3G20540_derived	AT3G20540	chr3	7173600	500	+	0.0974381	1.74034	0	1000
AT3G20560_derived	AT3G20560	chr3	7186570	500	+	0.0955211	1.15334	0.135477	8.5132
AT3G20670_derived	AT3G20670	chr3	7230149	500	+	0.0394711	10.9731	0.0399893	274.401
AT3G20720_derived	AT3G20720	chr3	7247008	500	+	0.0439901	7.46361	1.22491	6.09321
AT3G20820_derived	AT3G20820	chr3	7282180	500	+	0.0460382	1.82986	0.114636	15.9624
AT3G20860_derived	AT3G20860	chr3	7308437	500	+	0.0247958	1.39335	0.229272	6.07726
AT3G21060_derived	AT3G21060	chr3	7380216	500	+	0.0320177	2.33708	0.114636	20.3869
AT3G21690_derived	AT3G21690	chr3	7642208	500	+	0.00961154	2.0623	0	1000
AT3G22270_derived	AT3G22270	chr3	7878471	500	+	0.0177746	2.64478	0.254661	10.3855
AT3G22310_derived	AT3G22310	chr3	7890022	500	+	0.00704095	1.10304	0.119184	9.25492
AT3G22440_derived	AT3G22440	chr3	7962203	500	+	0.00546971	20.6566	1.72918	11.9459
AT3G22890_derived	AT3G22890	chr3	8114995	500	+	0.0306921	22.2754	1.35081	16.4904
AT3G22900_derived	AT3G22900	chr3	8116256	500	+	0.00540703	3.53472	0	1000
AT3G22960_derived	AT3G22960	chr3	8141988	500	+	0.000347798	38.754	4.61183	8.40318
AT3G22961_derived	AT3G22961	chr3	8142812	500	+	0.0341011	13.7237	1.32087	10.3899
AT3G22970_derived	AT3G22970	chr3	8154152	500	+	0.088295	3.72557	0	1000
AT3G22968_derived	AT3G22968	chr3	8154152	500	+	0.088295	3.72557	0	1000
AT3G23000_derived	AT3G23000	chr3	8174134	500	+	0.026167	1.73051	0.254661	6.79535
AT3G23340_derived	AT3G23340	chr3	8353962	500	+	0.021401	13.5142	0	1000
AT3G23750_derived	AT3G23750	chr3	8561431	500	+	0.0319535	5.7719	0.726849	7.94099
AT3G23790_derived	AT3G23790	chr3	8581115	500	+	0.0195245	3.10458	0.369634	8.39905
AT3G23820_derived	AT3G23820	chr3	8605465	500	+	0.00808993	8.35264	0.250113	33.3955
AT3G23920_derived	AT3G23920	chr3	8644452	500	+	0.0275198	4.09627	0	1000
AT3G24000_derived	AT3G24000	chr3	8674884	500	+	0.0742598	1.32799	0.238368	5.57118
AT3G24100_derived	AT3G24100	chr3	8704231	500	+	0.0569505	1.64995	0	1000
AT3G24520_derived	AT3G24520	chr3	8942877	500	+	0.0688995	2.44554	0	1000
AT3G24590_derived	AT3G24590	chr3	8972171	500	+	0.0027514	7.0174	0.135477	51.7978
AT3G24780_derived	AT3G24780	chr3	9051596	500	+	0.0810222	3.06833	0.458544	6.69147
AT3G25545_derived	AT3G25545	chr3	9278632	500	+	0.0346598	1.51924	0	1000
AT3G25770_derived	AT3G25770	chr3	9407958	500	+	0.0622484	6.10095	0.947025	6.44223
AT3G25790_derived	AT3G25790	chr3	9415006	500	+	0.00685504	1.10304	0.114636	9.62209
AT3G26030_derived	AT3G26030	chr3	9519562	500	+	0.049557	6.17838	0.353004	17.5023
AT3G26115_derived	AT3G26115	chr3	9544380	500	+	0.0308692	2.21529	0.229272	9.6623
AT3G26650_derived	AT3G26650	chr3	9797048	500	+	0.064004	1.22968	0	1000
AT3G26810_derived	AT3G26810	chr3	9870643	500	+	0.0734333	1.11424	0	1000
AT3G27090_derived	AT3G27090	chr3	9991829	500	+	0.0349153	1.9317	0.135477	14.2585
AT3G27850_derived	AT3G27850	chr3	10325716	500	+	0.0101256	5.24953	1.03875	5.05372
AT3G28080_derived	AT3G28080	chr3	10455270	500	+	0.0887942	1.52659	0	1000
AT3G29240_derived	AT3G29240	chr3	11192989	500	+	0.0442063	1.42828	0	1000
AT3G29310_derived	AT3G29310	chr3	11251823	500	+	0.0147811	1.64401	0	1000
AT3G29320_derived	AT3G29320	chr3	11257817	500	+	0.0422903	1.21848	0	1000
AT3G44310_derived	AT3G44310	chr3	15989106	500	+	0.0501228	27.9069	0.836937	33.3441
AT3G44890_derived	AT3G44890	chr3	16388469	500	+	0.0101945	2.17379	0	1000
AT3G44900_derived	AT3G44900	chr3	16391363	500	+	0.0203043	6.01595	0.46764	12.8645
AT3G45050_derived	AT3G45050	chr3	16477527	500	+	0.0662941	3.90158	0.270954	14.3994
AT3G45710_derived	AT3G45710	chr3	16784738	500	+	0.00253159	1.85974	0	1000
AT3G46560_derived	AT3G46560	chr3	17139515	500	+	0.0548485	1.64995	0.135477	12.1788
AT3G47510_derived	AT3G47510	chr3	17511861	500	+	0.00285315	9.92741	0.369297	26.8819
AT3G47520_derived	AT3G47520	chr3	17515044	500	+	0.0510709	3.78813	0	1000
AT3G48020_derived	AT3G48020	chr3	17725201	500	+	0.000393936	2.19907	0.342532	6.42005
AT3G48070_derived	AT3G48070	chr3	17752764	500	+	0.0579364	3.62481	0.390138	9.29112
AT3G48710_derived	AT3G48710	chr3	18044229	500	+	0.0162883	2.21857	0.135477	16.376
AT3G49110_derived	AT3G49110	chr3	18203145	500	+	0.0826051	2.64142	0	1000
AT3G49120_derived	AT3G49120	chr3	18210135	500	+	0.0805062	8.26943	0.124516	66.4127
AT3G49220_derived	AT3G49220	chr3	18253842	500	+	0.00187335	1.31679	0	1000
AT3G49240_derived	AT3G49240	chr3	18258103	500	+	0.0450488	1.07273	0	1000
AT3G49670_derived	AT3G49670	chr3	18421109	500	+	0.0506596	3.90691	0	1000
AT3G50530_derived	AT3G50530	chr3	18756776	500	+	0.0450488	1.07273	0	1000
AT3G51240_derived	AT3G51240	chr3	19026942	500	+	0.0858352	1.15449	0	1000
AT3G51390_derived	AT3G51390	chr3	19078123	500	+	0.00628276	15.2969	0	1000
AT3G51420_derived	AT3G51420	chr3	19085861	500	+	0.0887083	2.48388	0.254661	9.75366
AT3G51480_derived	AT3G51480	chr3	19104828	500	+	0.00893976	4.64727	0.483933	9.60313
AT3G51510_derived	AT3G51510	chr3	19110054	500	+	0.0155667	18.4153	0.504774	36.4824
AT3G52120_derived	AT3G52120	chr3	19331973	500	+	0.0166504	2.1929	0.343908	6.37641
AT3G52230_derived	AT3G52230	chr3	19372690	500	+	0.00685629	1.2165	0.135477	8.97941
AT3G52360_derived	AT3G52360	chr3	19412921	500	+	0.0147752	5.52059	0.598569	9.22299
AT3G52800_derived	AT3G52800	chr3	19570685	500	+	0.048252	1.44739	0.114636	12.626
AT3G52950_derived	AT3G52950	chr3	19636822	500	+	0.0947531	3.84299	0.119184	32.2442
AT3G53110_derived	AT3G53110	chr3	19690664	500	+	0.0492422	2.67721	0	1000
AT3G53250_derived	AT3G53250	chr3	19743300	500	+	0.0737798	1.51559	0.23382	6.48186
AT3G54610_derived	AT3G54610	chr3	20217656	500	+	0.0918201	1.6875	0	1000
AT3G54810_derived	AT3G54810	chr3	20298694	500	+	0.0686785	1.54898	0	1000
AT3G54920_derived	AT3G54920	chr3	20348585	500	+	0.0772372	2.97726	0.488481	6.09494
AT3G55070_derived	AT3G55070	chr3	20411143	500	+	0.00497905	2.48981	0.135477	18.3781
AT3G55210_derived	AT3G55210	chr3	20466243	500	+	0.0734333	1.11424	0	1000
AT3G55420_derived	AT3G55420	chr3	20548770	500	+	0.0806173	1.11819	0.135477	8.25375
AT3G55440_derived	AT3G55440	chr3	20556563	500	+	0.0158788	6.76147	0	1000
AT3G55520_derived	AT3G55520	chr3	20595348	500	+	0.0549609	5.3562	0	1000
AT3G55780_derived	AT3G55780	chr3	20707024	500	+	0.0355506	1.63479	0	1000
AT3G56200_derived	AT3G56200	chr3	20852030	500	+	0.00594628	1.63084	0	1000
AT3G56360_derived	AT3G56360	chr3	20897596	500	+	0.00469841	129.579	1.4427	89.8172
AT3G56490_derived	AT3G56490	chr3	20943472	500	+	0.0450194	2.24888	0.390138	5.76432
AT3G56650_derived	AT3G56650	chr3	20986134	500	+	0.0187047	10.2243	0.119184	85.7863
AT3G56840_derived	AT3G56840	chr3	21046317	500	+	0.00280167	1.31679	0.114636	11.4867
AT3G56940_derived	AT3G56940	chr3	21078446	500	+	0.0552078	2.0672	0	1000
AT3G57040_derived	AT3G57040	chr3	21111435	500	+	0.0417125	2.86449	0	1000
AT3G57080_derived	AT3G57080	chr3	21127639	500	+	0.00228786	14.2652	0.254661	56.0164
AT3G57360_derived	AT3G57360	chr3	21226695	500	+	0.0321636	2.24041	0	1000
AT3G57670_derived	AT3G57670	chr3	21373449	500	+	0.0222046	1.0859	0.119184	9.11117
AT3G58050_derived	AT3G58050	chr3	21497160	500	+	0.0480963	3.78551	0.119184	31.7619
AT3G58610_derived	AT3G58610	chr3	21674844	500	+	0.0537631	4.52904	0.348456	12.9975
AT3G58710_derived	AT3G58710	chr3	21716919	500	+	0.0633182	2.87011	0	1000
AT3G59210_derived	AT3G59210	chr3	21891779	500	+	0.0741379	1.5569	0.238368	6.53149
AT3G59500_derived	AT3G59500	chr3	21988329	500	+	0.0420155	1.27025	0	1000
AT3G59530_derived	AT3G59530	chr3	21995311	500	+	0.000765619	4.34955	0.479385	9.0732
AT3G59780_derived	AT3G59780	chr3	22090447	500	+	0.0301997	1.62182	0	1000
AT3G59970_derived	AT3G59970	chr3	22154486	500	+	1.89263e-05	12.4389	0.984159	12.6391
AT3G60080_derived	AT3G60080	chr3	22188798	500	+	0.00768308	3.28802	0.353004	9.31441
AT3G60260_derived	AT3G60260	chr3	22277151	500	+	0.0492545	1.11621	0	1000
AT3G60310_derived	AT3G60310	chr3	22291311	500	+	0.0778968	5.51275	0.563128	9.78953
AT3G60500_derived	AT3G60500	chr3	22356588	500	+	0.00985617	9.65113	0.488481	19.7574
AT3G60600_derived	AT3G60600	chr3	22402706	500	+	0.0145744	8.78172	0.119184	73.6821
AT3G60640_derived	AT3G60640	chr3	22417161	500	+	0.0400911	2.8981	0.238368	12.1581
AT3G60750_derived	AT3G60750	chr3	22457155	500	+	0.0307735	47.4484	0.57318	82.7809
AT3G60880_derived	AT3G60880	chr3	22496700	500	+	0.0232693	9.40838	0.364749	25.7941
AT3G61060_derived	AT3G61060	chr3	22604585	500	+	0.0792815	1.31284	0	1000
AT3G61580_derived	AT3G61580	chr3	22787975	500	+	0.0861712	1.88412	0	1000
AT3G61590_derived	AT3G61590	chr3	22794333	500	+	0.00475978	3.86524	0.472188	8.18581
AT3G61950_derived	AT3G61950	chr3	22941454	500	+	0.0649496	3.1687	0	1000
AT3G62030_derived	AT3G62030	chr3	22975381	500	+	0.000877037	15.3084	0.310349	49.3263
AT3G62580_derived	AT3G62580	chr3	23147954	500	+	0.0556371	3.68257	0.250113	14.7236
AT3G62650_derived	AT3G62650	chr3	23169190	500	+	0.0513958	4.5554	0.687816	6.62298
AT3G62660_derived	AT3G62660	chr3	23174765	500	+	0.0331686	2.90414	0.23382	12.4204
AT3G62830_derived	AT3G62830	chr3	23235570	500	+	0.0578993	1.20531	0	1000
AT3G63130_derived	AT3G63130	chr3	23326916	500	+	0.05303	1.64203	0	1000
AT3G63490_derived	AT3G63490	chr3	23446358	500	+	0.0652067	2.46194	0	1000
AT3G01120_derived	AT3G01120	chr3	38260	500	-	0.0452037	8.5864	1.61266	5.32435
AT3G01130_derived	AT3G01130	chr3	43956	500	-	0.0596897	23.2743	3.04496	7.64357
AT3G01510_derived	AT3G01510	chr3	198180	500	-	0.00187335	1.64599	0	1000
AT3G02020_derived	AT3G02020	chr3	340047	500	-	1.15314e-05	13.1281	1.10038	11.9306
AT3G02140_derived	AT3G02140	chr3	384818	500	-	0.0278401	1.77263	0.135477	13.0844
AT3G02570_derived	AT3G02570	chr3	542847	500	-	0.0242351	7.02316	0.311188	22.5689
AT3G02750_derived	AT3G02750	chr3	592708	500	-	0.0885231	1.45545	0	1000
AT3G03130_derived	AT3G03130	chr3	720792	500	-	0.0588231	2.2626	0	1000
AT3G03250_derived	AT3G03250	chr3	748891	500	-	0.0945436	1.75854	0.135477	12.9803
AT3G03450_derived	AT3G03450	chr3	818838	500	-	0.0313353	1.25814	0	1000
AT3G04080_derived	AT3G04080	chr3	1067291	500	-	0.0817489	5.44208	0.420437	12.9439
AT3G04730_derived	AT3G04730	chr3	1288113	500	-	0.0117457	46.1856	0.779854	59.2234
AT3G04880_derived	AT3G04880	chr3	1345774	500	-	0.0451516	1.00077	0	1000
AT3G05020_derived	AT3G05020	chr3	1391133	500	-	0.0124778	2.49179	0	1000
AT3G05900_derived	AT3G05900	chr3	1760706	500	-	0.0417903	4.22818	0.242602	17.4285
AT3G06390_derived	AT3G06390	chr3	1938233	500	-	0.0163415	3.51693	0	1000
AT3G06410_derived	AT3G06410	chr3	1946741	500	-	0.0307351	9.14592	0.500226	18.2836
AT3G06550_derived	AT3G06550	chr3	2038565	500	-	0.0770747	1.07343	0	1000
AT3G06670_derived	AT3G06670	chr3	2104960	500	-	0.0401606	1.00972	0.104456	9.66646
AT3G06700_derived	AT3G06700	chr3	2116848	500	-	0.0583045	4.38325	0.499462	8.77595
AT3G07010_derived	AT3G07010	chr3	2212229	500	-	0.00508253	53.8812	0	1000
AT3G07410_derived	AT3G07410	chr3	2371818	500	-	0.0417202	1.18619	0	1000
AT3G07560_derived	AT3G07560	chr3	2410822	500	-	0.0311584	1.33195	0.0157531	84.5513
AT3G07800_derived	AT3G07800	chr3	2488888	500	-	0.0493807	1.62092	0	1000
AT3G08000_derived	AT3G08000	chr3	2554330	500	-	0.0330686	3.27063	0.135814	24.0816
AT3G08505_derived	AT3G08505	chr3	2579578	500	-	0.0113838	7.4938	0	1000
AT3G08580_derived	AT3G08580	chr3	2604943	500	-	0.0389793	3.15996	0.135477	23.3247
AT3G08610_derived	AT3G08610	chr3	2614927	500	-	0.00661291	63.7807	1.99559	31.9608
AT3G08860_derived	AT3G08860	chr3	2696060	500	-	0.00975674	13.1413	0.263145	49.9391
AT3G09240_derived	AT3G09240	chr3	2835169	500	-	0.0210483	5.43404	0.299685	18.1325
AT3G09260_derived	AT3G09260	chr3	2839978	500	-	0.0963306	37.6922	0.943464	39.9509
AT3G09320_derived	AT3G09320	chr3	2861244	500	-	0.0200285	8.94798	1.13328	7.89565
AT3G09440_derived	AT3G09440	chr3	2902700	500	-	0.0475214	3.50142	0	1000
AT3G09750_derived	AT3G09750	chr3	2991683	500	-	0.0117013	6.63483	0	1000
AT3G09760_derived	AT3G09760	chr3	2992155	500	-	0.0379518	3.00641	0	1000
AT3G09920_derived	AT3G09920	chr3	3039804	500	-	0.0770539	1.11819	0	1000
AT3G10210_derived	AT3G10210	chr3	3159738	500	-	0.0314552	3.4792	0.147847	23.5324
AT3G10525_derived	AT3G10525	chr3	3280863	500	-	0.00661793	4.82325	0	1000
AT3G10840_derived	AT3G10840	chr3	3390566	500	-	0.000837744	10.1433	0.149046	68.0548
AT3G10870_derived	AT3G10870	chr3	3400579	500	-	0.0868125	1.53196	0	1000
AT3G10970_derived	AT3G10970	chr3	3432574	500	-	0.00393848	4.37536	0.676006	6.47237
AT3G11100_derived	AT3G11100	chr3	3475688	500	-	0.0274138	4.17931	0.254661	16.4113
AT3G11280_derived	AT3G11280	chr3	3532756	500	-	0.0382494	1.97387	0	1000
AT3G11320_derived	AT3G11320	chr3	3546147	500	-	0.0228469	7.44985	0.00266595	2794.44
AT3G11410_derived	AT3G11410	chr3	3583384	500	-	0.0445892	1.25699	0.224182	5.607
AT3G11500_derived	AT3G11500	chr3	3620910	500	-	0.048191	1.00275	0.0186617	53.733
AT3G11660_derived	AT3G11660	chr3	3678336	500	-	0.0913911	2.06565	0.131266	15.7363
AT3G11710_derived	AT3G11710	chr3	3701670	500	-	0.0554653	4.31901	0	1000
AT3G11730_derived	AT3G11730	chr3	3708826	500	-	0.0501375	1.02432	0.0826446	12.3943
AT3G11940_derived	AT3G11940	chr3	3777396	500	-	0.0392861	1.38693	0	1000
AT3G12120_derived	AT3G12120	chr3	3859786	500	-	0.021416	3.06567	0	1000
AT3G12345_derived	AT3G12345	chr3	3929681	500	-	0.0543926	4.30733	0.542364	7.94177
AT3G12490_derived	AT3G12490	chr3	3959902	500	-	0.0646978	3.08197	0.047502	64.8809
AT3G12560_derived	AT3G12560	chr3	3981484	500	-	0.0075325	1.60311	0.165289	9.6988
AT3G12670_derived	AT3G12670	chr3	4019621	500	-	0.0041604	2.65828	0.300024	8.86023
AT3G12920_derived	AT3G12920	chr3	4121384	500	-	0.0945827	2.1043	0	1000
AT3G12965_derived	AT3G12965	chr3	4136462	500	-	0.0137774	4.43469	0.114636	38.685
AT3G13020_derived	AT3G13020	chr3	4166496	500	-	0.00994894	1.5025	0	1000
AT3G13070_derived	AT3G13070	chr3	4190852	500	-	0.00673123	1.7443	0.33833	5.15561
AT3G13090_derived	AT3G13090	chr3	4202514	500	-	0.00418323	20.2446	0.407105	49.728
AT3G13100_derived	AT3G13100	chr3	4208236	500	-	0.00250197	2.21891	0	1000
AT3G13110_derived	AT3G13110	chr3	4214118	500	-	0.0821069	2.31415	0.373661	6.19318
AT3G13350_derived	AT3G13350	chr3	4334976	500	-	4.15414e-05	3.01081	0	1000
AT3G13403_derived	AT3G13403	chr3	4358038	500	-	0.0121514	24.6731	4.15191	5.9426
AT3G13490_derived	AT3G13490	chr3	4395226	500	-	0.0931365	2.76169	0.114636	24.0909
AT3G13674_derived	AT3G13674	chr3	4474278	500	-	0.00309566	1.8749	0.250113	7.49621
AT3G13920_derived	AT3G13920	chr3	4591757	500	-	0.0382311	5.27158	0	1000
AT3G14200_derived	AT3G14200	chr3	4712075	500	-	0.0119161	39.2784	0.119184	329.561
AT3G14310_derived	AT3G14310	chr3	4771403	500	-	0.0439991	11.6311	0.069293	167.853
AT3G14350_derived	AT3G14350	chr3	4782258	500	-	0.00503707	4.65387	0.739111	6.29659
AT3G14400_derived	AT3G14400	chr3	4811033	500	-	0.0771561	7.55517	0.353004	21.4025
AT3G14430_derived	AT3G14430	chr3	4823697	500	-	0.00594456	1.08788	0.119184	9.12777
AT3G15580_derived	AT3G15580	chr3	5273396	500	-	0.0119253	1.93169	0.221738	8.71158
AT3G15920_derived	AT3G15920	chr3	5383097	500	-	0.0396817	3.45528	0.119184	28.9911
AT3G16310_derived	AT3G16310	chr3	5525915	500	-	0.000244473	2.27811	0.23382	9.74301
AT3G16500_derived	AT3G16500	chr3	5612001	500	-	0.0402731	11.9053	0.2711	43.9149
AT3G16610_derived	AT3G16610	chr3	5655872	500	-	0.08198	2.6493	0.456547	5.8029
AT3G16640_derived	AT3G16640	chr3	5668874	500	-	0.000934233	5.39267	0.938037	5.74889
AT3G16870_derived	AT3G16870	chr3	5763087	500	-	0.00579959	2.3816	0	1000
AT3G17390_derived	AT3G17390	chr3	5951688	500	-	0.0472319	56.6449	0	1000
AT3G17440_derived	AT3G17440	chr3	5969065	500	-	0.0836993	2.0866	0	1000
AT3G18490_derived	AT3G18490	chr3	6348256	500	-	0.000479946	2.70025	0.254661	10.6033
AT3G18990_derived	AT3G18990	chr3	6548370	500	-	0.00372971	7.96678	0.250113	31.8527
AT3G19380_derived	AT3G19380	chr3	6713893	500	-	0.074091	4.51439	0	1000
AT3G19710_derived	AT3G19710	chr3	6846470	500	-	0.0747167	4.44203	0	1000
AT3G19900_derived	AT3G19900	chr3	6922068	500	-	0.0500989	1.2817	0.0388041	33.0301
AT3G20230_derived	AT3G20230	chr3	7054854	500	-	0.0754096	1.24157	0.121179	10.2457
AT3G20640_derived	AT3G20640	chr3	7209908	500	-	0.0259651	3.08481	0	1000
AT3G20740_derived	AT3G20740	chr3	7248310	500	-	0.0211711	4.83862	0	1000
AT3G21215_derived	AT3G21215	chr3	7441336	500	-	0.00650836	3.64308	0.238368	15.2834
AT3G21240_derived	AT3G21240	chr3	7453770	500	-	0.0986556	1.93764	0.135477	14.3024
AT3G21430_derived	AT3G21430	chr3	7544129	500	-	0.0267805	4.54618	0.469819	9.67644
AT3G21510_derived	AT3G21510	chr3	7577676	500	-	0.0924606	3.30466	0.26212	12.6074
AT3G21610_derived	AT3G21610	chr3	7608644	500	-	0.0352037	4.91666	0.339971	14.462
AT3G21660_derived	AT3G21660	chr3	7623996	500	-	0.0542433	3.92367	0.055985	70.0842
AT3G21670_derived	AT3G21670	chr3	7626258	500	-	0.00803315	24.9009	0	1000
AT3G22120_derived	AT3G22120	chr3	7794458	500	-	0.0206508	1.61483	0.176645	9.14166
AT3G22170_derived	AT3G22170	chr3	7821519	500	-	0.0106808	1.24141	0.0133298	93.1304
AT3G22230_derived	AT3G22230	chr3	7843468	500	-	0.0437732	4.19218	0.211092	19.8595
AT3G22231_derived	AT3G22231	chr3	7845324	500	-	0.0805775	5.59347	0	1000
AT3G22630_derived	AT3G22630	chr3	8009041	500	-	0.0502414	4.57968	0.138735	33.0102
AT3G22740_derived	AT3G22740	chr3	8032460	500	-	0.00399354	4.57437	0.572228	7.99396
AT3G22800_derived	AT3G22800	chr3	8062389	500	-	0.0520976	2.12046	0.106638	19.8847
AT3G23080_derived	AT3G23080	chr3	8206788	500	-	0.0689766	1.4918	0.103972	14.348
AT3G23430_derived	AT3G23430	chr3	8387009	500	-	0.015327	5.504	0.594021	9.26566
AT3G24030_derived	AT3G24030	chr3	8679053	500	-	0.03102	8.24643	1.2398	6.6514
AT3G24110_derived	AT3G24110	chr3	8703930	500	-	0.0650617	1.57348	0	1000
AT3G24506_derived	AT3G24506	chr3	8927670	500	-	0.00756699	7.77897	1.38081	5.63363
AT3G24670_derived	AT3G24670	chr3	9005440	500	-	0.0187958	1.07396	0.0189038	56.812
AT3G25150_derived	AT3G25150	chr3	9156458	500	-	0.0250141	1.84813	0.119184	15.5065
AT3G26000_derived	AT3G26000	chr3	9506279	500	-	0.025649	16.2819	2.0875	7.79971
AT3G26360_derived	AT3G26360	chr3	9655158	500	-	0.0165369	5.96158	1.04622	5.69819
AT3G26560_derived	AT3G26560	chr3	9749405	500	-	0.0597196	1.25482	0	1000
AT3G27010_derived	AT3G27010	chr3	9956877	500	-	0.0894545	3.85951	0.135477	28.4884
AT3G27050_derived	AT3G27050	chr3	9977596	500	-	0.0389254	1.21452	0	1000
AT3G27360_derived	AT3G27360	chr3	10128606	500	-	0.043006	10.8614	0	1000
AT3G28710_derived	AT3G28710	chr3	10772404	500	-	0.0676674	1.15634	0.143475	8.05952
AT3G28760_derived	AT3G28760	chr3	10792456	500	-	0.0553617	4.24619	0.448492	9.46772
AT3G28900_derived	AT3G28900	chr3	10902148	500	-	0.0118904	2.48981	0	1000
AT3G29200_derived	AT3G29200	chr3	11163894	500	-	9.80446e-05	16.4072	2.85989	5.737
AT3G42050_derived	AT3G42050	chr3	14227996	500	-	0.0028447	1.16192	0.119184	9.74893
AT3G43720_derived	AT3G43720	chr3	15614887	500	-	0.0389254	1.21452	0	1000
AT3G44340_derived	AT3G44340	chr3	16011122	500	-	0.0122019	1.30362	0	1000
AT3G44370_derived	AT3G44370	chr3	16029823	500	-	0.00404704	1.02649	0.114636	8.95431
AT3G44735_derived	AT3G44735	chr3	16290695	500	-	0.0119128	1.7443	0	1000
AT3G45160_derived	AT3G45160	chr3	16532952	500	-	0.00513371	48.0699	0.505297	95.132
AT3G45190_derived	AT3G45190	chr3	16541174	500	-	0.0233846	15.6373	0.114636	136.409
AT3G45260_derived	AT3G45260	chr3	16595882	500	-	0.0316754	1.01456	0.114636	8.85029
AT3G45440_derived	AT3G45440	chr3	16664376	500	-	0.0499668	3.14416	0.239449	13.1308
AT3G45443_derived	AT3G45443	chr3	16667478	500	-	0.0255977	1.63479	0.207879	7.86415
AT3G45600_derived	AT3G45600	chr3	16733256	500	-	0.00845067	9.23599	0.0914668	100.976
AT3G45630_derived	AT3G45630	chr3	16747675	500	-	0.028554	5.40515	0.841485	6.42334
AT3G45880_derived	AT3G45880	chr3	16868415	500	-	0.00173238	3.26061	0.598569	5.44735
AT3G45980_derived	AT3G45980	chr3	16896788	500	-	0.0314871	10.3364	0.216194	47.8109
AT3G46000_derived	AT3G46000	chr3	16906952	500	-	0.0933432	1.37616	0	1000
AT3G46020_derived	AT3G46020	chr3	16911845	500	-	0.0929321	3.90492	0.388276	10.0571
AT3G46620_derived	AT3G46620	chr3	17178198	500	-	0.0400108	11.0903	2.20381	5.03232
AT3G46740_derived	AT3G46740	chr3	17215314	500	-	0.00333869	5.28945	0.864975	6.11515
AT3G46830_derived	AT3G46830	chr3	17245845	500	-	0.0779609	3.30877	0.219863	15.0493
AT3G46970_derived	AT3G46970	chr3	17300895	500	-	0.0111818	1.72046	0.00266595	645.345
AT3G47110_derived	AT3G47110	chr3	17346604	500	-	0.0534982	12.6869	1.34626	9.42379
AT3G47470_derived	AT3G47470	chr3	17492873	500	-	0.0511659	12.8825	1.28025	10.0624
AT3G47560_derived	AT3G47560	chr3	17524986	500	-	0.0328585	1.0859	0	1000
AT3G47670_derived	AT3G47670	chr3	17574286	500	-	0.0386464	2.25892	0.119184	18.9532
AT3G47730_derived	AT3G47730	chr3	17593561	500	-	0.00556443	12.3847	0	1000
AT3G47810_derived	AT3G47810	chr3	17636623	500	-	0.0491743	3.51895	0.122634	28.6948
AT3G47960_derived	AT3G47960	chr3	17697443	500	-	0.000670601	7.61029	0.119184	63.8533
AT3G48170_derived	AT3G48170	chr3	17785641	500	-	0.00340739	9.01697	0.119184	75.6559
AT3G48330_derived	AT3G48330	chr3	17892239	500	-	0.00932787	5.72513	0.521067	10.9873
AT3G48360_derived	AT3G48360	chr3	17907693	500	-	0.0959471	13.0056	0	1000
AT3G48820_derived	AT3G48820	chr3	18099230	500	-	0.00507209	2.55148	0.0639829	39.8775
AT3G48930_derived	AT3G48930	chr3	18140272	500	-	0.00651567	2.42538	0.250113	9.69713
AT3G48970_derived	AT3G48970	chr3	18151789	500	-	0.0405981	2.26429	0.0221738	102.116
AT3G49055_derived	AT3G49055	chr3	18184667	500	-	0.0237824	3.49258	0	1000
AT3G49060_derived	AT3G49060	chr3	18186715	500	-	0.0104909	8.11267	0.463092	17.5185
AT3G49310_derived	AT3G49310	chr3	18284358	500	-	0.0474864	3.53605	0.0110869	318.94
AT3G49390_derived	AT3G49390	chr3	18314028	500	-	0.0119209	3.0155	0.481506	6.26264
AT3G49530_derived	AT3G49530	chr3	18361944	500	-	0.0420948	1.50419	0	1000
AT3G49570_derived	AT3G49570	chr3	18372034	500	-	0.0417133	9.12778	0.119184	76.5857
AT3G49580_derived	AT3G49580	chr3	18374770	500	-	0.052653	11.1469	0.251324	44.3529
AT3G50210_derived	AT3G50210	chr3	18613671	500	-	0.0492329	1.66312	0	1000
AT3G50240_derived	AT3G50240	chr3	18622763	500	-	0.0459293	1.56086	0	1000
AT3G50340_derived	AT3G50340	chr3	18664595	500	-	0.0317763	1.635	0	1000
AT3G50370_derived	AT3G50370	chr3	18675560	500	-	0.0369308	2.00352	0.196794	10.1808
AT3G50380_derived	AT3G50380	chr3	18685944	500	-	0.00834158	11.3763	0.390138	29.1598
AT3G50660_derived	AT3G50660	chr3	18813641	500	-	0.00183701	8.14128	0.722788	11.2637
AT3G50960_derived	AT3G50960	chr3	18938198	500	-	0.0437573	2.30834	0.369297	6.25064
AT3G51840_derived	AT3G51840	chr3	19224861	500	-	0.0231658	1.96044	0.114636	17.1014
AT3G51950_derived	AT3G51950	chr3	19277279	500	-	0.0378863	16.8308	0.135477	124.234
AT3G52090_derived	AT3G52090	chr3	19317354	500	-	0.0693491	1.7601	0.156507	11.2461
AT3G52740_derived	AT3G52740	chr3	19545875	500	-	0.00268958	1.18792	0.119184	9.96715
AT3G52860_derived	AT3G52860	chr3	19591349	500	-	0.0212508	1.63769	0	1000
AT3G52930_derived	AT3G52930	chr3	19626249	500	-	0.0704481	3.62624	0	1000
AT3G52940_derived	AT3G52940	chr3	19629699	500	-	0.014477	3.18187	0.140762	22.6045
AT3G53020_derived	AT3G53020	chr3	19660018	500	-	0.0048306	1.92621	0	1000
AT3G53260_derived	AT3G53260	chr3	19743552	500	-	0.0215408	4.37281	0.275968	15.8453
AT3G53410_derived	AT3G53410	chr3	19800452	500	-	0.000461018	21.5108	2.54799	8.44227
AT3G53420_derived	AT3G53420	chr3	19803156	500	-	0.0151751	18.4342	0	1000
AT3G53460_derived	AT3G53460	chr3	19818711	500	-	0.0562943	21.2658	0.768034	27.6886
AT3G53560_derived	AT3G53560	chr3	19859128	500	-	0.0701327	1.09908	0	1000
AT3G53890_derived	AT3G53890	chr3	19954845	500	-	0.0102441	2.41913	0	1000
AT3G53910_derived	AT3G53910	chr3	19959357	500	-	0.0141029	1.10572	0	1000
AT3G53960_derived	AT3G53960	chr3	19977623	500	-	0.0708429	1.17302	0	1000
AT3G54210_derived	AT3G54210	chr3	20067041	500	-	0.00734356	10.1405	1.2919	7.84931
AT3G54250_derived	AT3G54250	chr3	20081800	500	-	0.0140563	1.40391	0.135477	10.3627
AT3G54300_derived	AT3G54300	chr3	20107709	500	-	0.00381801	2.439	0	1000
AT3G54360_derived	AT3G54360	chr3	20127806	500	-	0.00446601	4.20693	0.00315063	1335.27
AT3G54880_derived	AT3G54880	chr3	20336357	500	-	0.0509993	6.57936	0.912945	7.20674
AT3G55120_derived	AT3G55120	chr3	20429615	500	-	0.000530831	7.54436	0.080948	93.2002
AT3G55130_derived	AT3G55130	chr3	20433379	500	-	0.0334875	6.43151	0	1000
AT3G55220_derived	AT3G55220	chr3	20466422	500	-	0.0176427	6.63285	0.114636	57.8601
AT3G55850_derived	AT3G55850	chr3	20721221	500	-	0.03463	2.64812	0	1000
AT3G56150_derived	AT3G56150	chr3	20833085	500	-	0.00845937	18.519	0.514226	36.0134
AT3G56240_derived	AT3G56240	chr3	20862758	500	-	0.0482171	18.8171	0.443027	42.4739
AT3G56290_derived	AT3G56290	chr3	20878040	500	-	0.0607018	1.38875	0	1000
AT3G56340_derived	AT3G56340	chr3	20891630	500	-	0.0538209	2.9724	0.493029	6.02885
AT3G56460_derived	AT3G56460	chr3	20932292	500	-	0.00647084	4.02198	0	1000
AT3G56480_derived	AT3G56480	chr3	20935599	500	-	0.0576584	2.87402	0.114636	25.0708
AT3G56750_derived	AT3G56750	chr3	21017590	500	-	0.08042	1.45859	0.0106638	136.779
AT3G56800_derived	AT3G56800	chr3	21034038	500	-	0.0551603	7.84492	0.357552	21.9406
AT3G56970_derived	AT3G56970	chr3	21083611	500	-	0.0606864	3.42076	0.0986403	34.6791
AT3G56980_derived	AT3G56980	chr3	21086047	500	-	0.0728862	4.16322	0.292281	14.2439
AT3G57010_derived	AT3G57010	chr3	21095155	500	-	0.0237274	1.35533	0.136246	9.94773
AT3G57420_derived	AT3G57420	chr3	21251920	500	-	0.0572636	1.00286	0	1000
AT3G57480_derived	AT3G57480	chr3	21277437	500	-	0.0927177	1.53648	0	1000
AT3G57630_derived	AT3G57630	chr3	21338803	500	-	0.0803225	1.91655	0	1000
AT3G57990_derived	AT3G57990	chr3	21469503	500	-	0.00339232	2.27311	0.238368	9.53614
AT3G58090_derived	AT3G58090	chr3	21511820	500	-	0.0175209	1.11531	0.00533191	209.177
AT3G58460_derived	AT3G58460	chr3	21622680	500	-	0.0219303	1.98856	0.138249	14.3839
AT3G58500_derived	AT3G58500	chr3	21634727	500	-	0.0202436	2.92529	0.236803	12.3532
AT3G58580_derived	AT3G58580	chr3	21660099	500	-	0.0439628	2.36716	0	1000
AT3G58790_derived	AT3G58790	chr3	21741572	500	-	0.0367464	1.86409	0.119184	15.6404
AT3G58830_derived	AT3G58830	chr3	21754554	500	-	0.0926343	1.86896	0	1000
AT3G58980_derived	AT3G58980	chr3	21793946	500	-	0.032583	2.96028	0	1000
AT3G59280_derived	AT3G59280	chr3	21908414	500	-	0.000216392	19.192	0.742361	25.8526
AT3G59400_derived	AT3G59400	chr3	21948218	500	-	0.0289129	27.1339	0.263343	103.036
AT3G59540_derived	AT3G59540	chr3	21995178	500	-	0.0549725	4.60945	0.37063	12.4368
AT3G59630_derived	AT3G59630	chr3	22024575	500	-	0.00187335	3.29198	0	1000
AT3G59750_derived	AT3G59750	chr3	22069356	500	-	0.00431406	1.2888	0	1000
AT3G59890_derived	AT3G59890	chr3	22123699	500	-	0.0170635	1.95806	0.254661	7.68888
AT3G59910_derived	AT3G59910	chr3	22129984	500	-	0.000385323	4.04367	0	1000
AT3G60030_derived	AT3G60030	chr3	22165155	500	-	0.00325876	1.23039	0.202569	6.07393
AT3G60320_derived	AT3G60320	chr3	22291387	500	-	0.00421131	7.81907	0.498063	15.6989
AT3G60350_derived	AT3G60350	chr3	22305989	500	-	0.046621	1.28064	0	1000
AT3G60770_derived	AT3G60770	chr3	22459690	500	-	0.0112527	11.9377	0.364749	32.7286
AT3G61260_derived	AT3G61260	chr3	22674739	500	-	0.0650744	6.80688	0	1000
AT3G61310_derived	AT3G61310	chr3	22690097	500	-	0.0392682	3.76098	0	1000
AT3G61620_derived	AT3G61620	chr3	22800722	500	-	0.0172627	1.18817	0	1000
AT3G61800_derived	AT3G61800	chr3	22874056	500	-	0.0532368	1.15815	0.18613	6.22224
AT3G61820_derived	AT3G61820	chr3	22879305	500	-	0.00901795	2.18696	0.135477	16.1427
AT3G61980_derived	AT3G61980	chr3	22955640	500	-	0.0208256	1.1425	0	1000
AT3G62330_derived	AT3G62330	chr3	23062320	500	-	0.0203743	15.2201	0	1000
AT3G62422_derived	AT3G62422	chr3	23091087	500	-	0.0278454	3.36137	0.244669	13.7384
AT3G62420_derived	AT3G62420	chr3	23091087	500	-	0.0278454	3.36137	0.244669	13.7384
AT3G62460_derived	AT3G62460	chr3	23104166	500	-	0.0117501	22.4721	4.29873	5.22761
AT3G62630_derived	AT3G62630	chr3	23163248	500	-	0.000731189	49.1461	2.19645	22.3753
AT3G62690_derived	AT3G62690	chr3	23184849	500	-	0.00924581	3.22462	0	1000
AT3G62790_derived	AT3G62790	chr3	23222562	500	-	0.0256202	8.05509	1.49803	5.37713
AT3G62850_derived	AT3G62850	chr3	23236988	500	-	0.0957911	7.93184	0	1000
AT3G62940_derived	AT3G62940	chr3	23262451	500	-	0.0967685	1.80029	0.135477	13.2885
AT3G62980_derived	AT3G62980	chr3	23272617	500	-	0.00822611	19.6449	0.231535	84.8462
AT3G63120_derived	AT3G63120	chr3	23322457	500	-	0.0632301	8.83702	1.50258	5.88125
AT3G63210_derived	AT3G63210	chr3	23353116	500	-	0.00526316	1.03509	0	1000
AT3G63250_derived	AT3G63250	chr3	23369809	500	-	0.0435504	10.3823	1.1716	8.86167
AT3G63500_derived	AT3G63500	chr3	23445731	500	-	0.000541984	1.56174	0.213394	7.31856
AT3G63530_derived	AT3G63530	chr3	23455658	500	-	0.085475	1.38677	0.102893	13.4778
AT4G00060_derived	AT4G00060	chr4	28874	500	+	0.0250741	2.6013	0.254661	10.2148
AT4G00100_derived	AT4G00100	chr4	38315	500	+	0.0118571	4.47422	0.607665	7.36297
AT4G00335_derived	AT4G00335	chr4	148342	500	+	0.0591707	1.19937	0.175895	6.81866
AT4G00360_derived	AT4G00360	chr4	163026	500	+	0.0375606	8.17874	0	1000
AT4G00660_derived	AT4G00660	chr4	278740	500	+	0.0366917	1.50222	0.238368	6.30209
AT4G00990_derived	AT4G00990	chr4	431824	500	+	0.0489576	1.31947	0.0409581	32.215
AT4G01100_derived	AT4G01100	chr4	479939	500	+	0.074828	1.6137	0.135477	11.9113
AT4G01320_derived	AT4G01320	chr4	549264	500	+	0.00181169	3.15018	0.135477	23.2526
AT4G01370_derived	AT4G01370	chr4	569091	500	+	0.00332692	4.33793	0.229272	18.9205
AT4G01440_derived	AT4G01440	chr4	598721	500	+	0.0113006	7.97797	0	1000
AT4G01710_derived	AT4G01710	chr4	736607	500	+	0.0160038	5.77388	0.816096	7.075
AT4G01895_derived	AT4G01895	chr4	820382	500	+	0.00595589	1.20135	0	1000
AT4G02100_derived	AT4G02100	chr4	932333	500	+	0.0770538	1.11819	0	1000
AT4G02485_derived	AT4G02485	chr4	1094600	500	+	0.0642652	3.28647	0.119184	27.5748
AT4G02540_derived	AT4G02540	chr4	1119820	500	+	0.0116433	2.68373	0.343908	7.80364
AT4G02840_derived	AT4G02840	chr4	1266489	500	+	0.00570348	1.04775	0	1000
AT4G02920_derived	AT4G02920	chr4	1294864	500	+	0.00138183	9.85881	1.34171	7.34794
AT4G03210_derived	AT4G03210	chr4	1417355	500	+	0.0715957	1.33393	0.114636	11.6362
AT4G03260_derived	AT4G03260	chr4	1431666	500	+	0.0854354	1.90521	0.23382	8.14818
AT4G03280_derived	AT4G03280	chr4	1441866	500	+	0.0139541	5.44666	0.114636	47.5126
AT4G03285_derived	AT4G03285	chr4	1442079	500	+	0.00776373	1.75946	0	1000
AT4G04320_derived	AT4G04320	chr4	2116696	500	+	0.0428372	2.57494	0	1000
AT4G04350_derived	AT4G04350	chr4	2133153	500	+	0.000170484	4.19945	0	1000
AT4G04610_derived	AT4G04610	chr4	2327016	500	+	0.0157926	4.96967	0	1000
AT4G04670_derived	AT4G04670	chr4	2372219	500	+	0.0331074	2.07152	0	1000
AT4G04680_derived	AT4G04680	chr4	2373330	500	+	0.0172627	1.18817	0	1000
AT4G04830_derived	AT4G04830	chr4	2447089	500	+	0.00892587	14.6218	1.49858	9.75712
AT4G04840_derived	AT4G04840	chr4	2451592	500	+	0.0822972	17.7933	0	1000
AT4G04885_derived	AT4G04885	chr4	2475984	500	+	0.0423658	3.84217	0	1000
AT4G05090_derived	AT4G05090	chr4	2611765	500	+	0.0468506	1.95081	0.229272	8.50873
AT4G05150_derived	AT4G05150	chr4	2662911	500	+	0.00595589	1.20135	0	1000
AT4G05320_derived	AT4G05320	chr4	2720311	500	+	0.0177314	95.8703	0.114636	836.301
AT4G05380_derived	AT4G05380	chr4	2737986	500	+	0.00594628	1.63084	0	1000
AT4G08180_derived	AT4G08180	chr4	5173665	500	+	0.0944318	1.78021	0.135477	13.1403
AT4G08240_derived	AT4G08240	chr4	5196764	500	+	0.00145478	16.4342	0.967866	16.9798
AT4G08520_derived	AT4G08520	chr4	5420533	500	+	0.00280167	1.31679	0.114636	11.4867
AT4G08540_derived	AT4G08540	chr4	5436527	500	+	0.0291725	3.829	0.119184	32.1268
AT4G08685_derived	AT4G08685	chr4	5551373	500	+	0.0284571	2.30043	0	1000
AT4G09000_derived	AT4G09000	chr4	5777484	500	+	0.0534336	2.0847	0.114636	18.1854
AT4G09030_derived	AT4G09030	chr4	5792793	500	+	0.00134377	6.71503	0.857778	7.82841
AT4G09320_derived	AT4G09320	chr4	5924535	500	+	0.0451516	2.00154	0	1000
AT4G09460_derived	AT4G09460	chr4	5994261	500	+	0.00766945	1.18817	0.0913681	13.0042
AT4G09650_derived	AT4G09650	chr4	6101711	500	+	0.0209354	166.772	8.09593	20.5995
AT4G09720_derived	AT4G09720	chr4	6135186	500	+	0.00518943	2.81038	0.135477	20.7443
AT4G09830_derived	AT4G09830	chr4	6190856	500	+	0.025169	2.68563	0	1000
AT4G10060_derived	AT4G10060	chr4	6295405	500	+	0.0485801	1.44343	0	1000
AT4G10340_derived	AT4G10340	chr4	6409680	500	+	0.0322536	19.1531	0.23382	81.9138
AT4G11190_derived	AT4G11190	chr4	6827386	500	+	0.00139994	4.60416	0.483933	9.51404
AT4G11320_derived	AT4G11320	chr4	6889062	500	+	0.0236329	14.4753	2.23733	6.46991
AT4G11330_derived	AT4G11330	chr4	6894152	500	+	0.0679602	1.51341	0	1000
AT4G12040_derived	AT4G12040	chr4	7215992	500	+	0.00115049	7.03191	1.19714	5.87394
AT4G12800_derived	AT4G12800	chr4	7522673	500	+	0.0755022	3.69642	0	1000
AT4G13530_derived	AT4G13530	chr4	7868745	500	+	0.00213129	2.28923	0	1000
AT4G13615_derived	AT4G13615	chr4	7925143	500	+	0.0714509	3.13687	0.238368	13.1598
AT4G13940_derived	AT4G13940	chr4	8057184	500	+	0.0108438	13.8813	0	1000
AT4G14100_derived	AT4G14100	chr4	8122420	500	+	0.0483342	6.90322	1.31632	5.24432
AT4G14400_derived	AT4G14400	chr4	8298605	500	+	0.0101326	2.29319	0.373845	6.13407
AT4G14500_derived	AT4G14500	chr4	8337276	500	+	0.096778	5.07308	0.348456	14.5587
AT4G14800_derived	AT4G14800	chr4	8502232	500	+	0.0949166	2.79975	0	1000
AT4G15230_derived	AT4G15230	chr4	8686883	500	+	0.00696538	1.18817	0.114636	10.3647
AT4G15545_derived	AT4G15545	chr4	8877802	500	+	0.057206	7.72983	0.603117	12.8165
AT4G15560_derived	AT4G15560	chr4	8887568	500	+	0.0954434	3.78156	0.135477	27.9129
AT4G15800_derived	AT4G15800	chr4	8985408	500	+	0.00329707	17.6608	1.63484	10.8028
AT4G16190_derived	AT4G16190	chr4	9173108	500	+	0.0641281	5.92713	0	1000
AT4G16380_derived	AT4G16380	chr4	9256222	500	+	0.0492095	8.78357	0	1000
AT4G16390_derived	AT4G16390	chr4	9260280	500	+	0.000849014	8.3725	0.825192	10.1461
AT4G16447_derived	AT4G16447	chr4	9279392	500	+	0.0473788	1.00275	0	1000
AT4G16830_derived	AT4G16830	chr4	9472597	500	+	0.0839265	5.0359	0.853152	5.90269
AT4G16980_derived	AT4G16980	chr4	9557815	500	+	0.0245309	5.36341	0.348456	15.3919
AT4G17150_derived	AT4G17150	chr4	9641759	500	+	0.0966188	1.27529	0	1000
AT4G17300_derived	AT4G17300	chr4	9684978	500	+	0.00720854	1.84459	0.114636	16.0908
AT4G17350_derived	AT4G17350	chr4	9703577	500	+	0.0184303	1.18026	0	1000
AT4G17560_derived	AT4G17560	chr4	9782186	500	+	0.0417202	1.18619	0	1000
AT4G17600_derived	AT4G17600	chr4	9804875	500	+	0.0286663	3.7274	0.504774	7.3843
AT4G17960_derived	AT4G17960	chr4	9972460	500	+	0.0221139	8.44893	0.270954	31.1822
AT4G18370_derived	AT4G18370	chr4	10151221	500	+	0.0687912	1.99956	0	1000
AT4G18380_derived	AT4G18380	chr4	10159751	500	+	0.0701327	1.09908	0	1000
AT4G19191_derived	AT4G19191	chr4	10498195	500	+	0.0698487	1.41312	0.135477	10.4307
AT4G19450_derived	AT4G19450	chr4	10609338	500	+	0.054462	3.15545	0.238368	13.2377
AT4G19500_derived	AT4G19500	chr4	10630398	500	+	0.0787524	2.45738	0	1000
AT4G19540_derived	AT4G19540	chr4	10659236	500	+	0.0152183	1.40391	0.114636	12.2466
AT4G20260_derived	AT4G20260	chr4	10943564	500	+	0.0577556	1.28648	0	1000
AT4G20360_derived	AT4G20360	chr4	10991712	500	+	0.0152514	52.7733	4.68944	11.2537
AT4G21750_derived	AT4G21750	chr4	11560736	500	+	0.0222183	1.31481	0	1000
AT4G21760_derived	AT4G21760	chr4	11563953	500	+	0.0697337	1.4284	0	1000
AT4G22330_derived	AT4G22330	chr4	11799859	500	+	0.0702906	2.03001	0	1000
AT4G22890_derived	AT4G22890	chr4	12009523	500	+	0.0926759	1.44146	0	1000
AT4G22930_derived	AT4G22930	chr4	12021594	500	+	0.0207145	3.20685	0.369297	8.68365
AT4G23270_derived	AT4G23270	chr4	12173928	500	+	0.000784276	11.9606	1.40557	8.50946
AT4G23530_derived	AT4G23530	chr4	12280854	500	+	0.0690838	1.23593	0	1000
AT4G23710_derived	AT4G23710	chr4	12351627	500	+	0.0133238	13.1238	0.114636	114.482
AT4G23800_derived	AT4G23800	chr4	12392713	500	+	0.0392978	12.8736	1.23882	10.3918
AT4G23960_derived	AT4G23960	chr4	12445326	500	+	0.0799652	1.89436	0.135477	13.9829
AT4G24010_derived	AT4G24010	chr4	12469847	500	+	0.00379599	1.30164	0.135477	9.60782
AT4G24100_derived	AT4G24100	chr4	12519844	500	+	0.0168983	1.10304	0	1000
AT4G24210_derived	AT4G24210	chr4	12564485	500	+	0.0138218	1.78918	0	1000
AT4G24220_derived	AT4G24220	chr4	12566758	500	+	0.0222183	1.31481	0	1000
AT4G24510_derived	AT4G24510	chr4	12662659	500	+	0.0212756	4.09019	0	1000
AT4G24690_derived	AT4G24690	chr4	12744536	500	+	0.056467	1.0296	0.180162	5.71484
AT4G24805_derived	AT4G24805	chr4	12786252	500	+	0.0198363	2.5901	0	1000
AT4G24900_derived	AT4G24900	chr4	12817625	500	+	0.014581	2.42181	0.472188	5.12891
AT4G24940_derived	AT4G24940	chr4	12826203	500	+	0.0531556	4.04066	0	1000
AT4G24972_derived	AT4G24972	chr4	12839826	500	+	0.06737	11.2916	0.61941	18.2296
AT4G25760_derived	AT4G25760	chr4	13116841	500	+	0.00263579	2.49528	0.119184	20.9364
AT4G25830_derived	AT4G25830	chr4	13135027	500	+	0.00364749	1.20333	0.23382	5.14638
AT4G25970_derived	AT4G25970	chr4	13189438	500	+	0.000893837	27.9863	3.03832	9.2111
AT4G26455_derived	AT4G26455	chr4	13367500	500	+	0.0485801	1.44343	0	1000
AT4G26520_derived	AT4G26520	chr4	13390377	500	+	0.0967489	2.19686	0.229272	9.58187
AT4G26670_derived	AT4G26670	chr4	13453987	500	+	0.0460444	1.84261	0	1000
AT4G26700_derived	AT4G26700	chr4	13467604	500	+	0.00847083	6.14525	0	1000
AT4G27010_derived	AT4G27010	chr4	13568299	500	+	0.00243935	2.0735	0.23382	8.86793
AT4G27290_derived	AT4G27290	chr4	13669205	500	+	0.0149337	1.10106	0	1000
AT4G27310_derived	AT4G27310	chr4	13676913	500	+	0.0071502	5.73154	0.463092	12.3767
AT4G27430_derived	AT4G27430	chr4	13723327	500	+	0.0916903	1.24986	0	1000
AT4G27690_derived	AT4G27690	chr4	13826398	500	+	0.043012	1.44343	0.135477	10.6545
AT4G28400_derived	AT4G28400	chr4	14050338	500	+	0.0469709	1.51336	0	1000
AT4G28440_derived	AT4G28440	chr4	14061389	500	+	0.0542598	1.19937	0	1000
AT4G28480_derived	AT4G28480	chr4	14075274	500	+	0.00423551	4.89692	0.119184	41.0871
AT4G28550_derived	AT4G28550	chr4	14113751	500	+	0.0492545	1.11621	0	1000
AT4G29020_derived	AT4G29020	chr4	14305724	500	+	0.0855997	5.1288	0	1000
AT4G29380_derived	AT4G29380	chr4	14464862	500	+	0.0701726	2.13426	0	1000
AT4G29540_derived	AT4G29540	chr4	14499936	500	+	0.0102038	9.58048	0.114636	83.573
AT4G29760_derived	AT4G29760	chr4	14575151	500	+	0.0053251	4.46302	0	1000
AT4G30100_derived	AT4G30100	chr4	14720064	500	+	0.0197454	5.67102	0	1000
AT4G30530_derived	AT4G30530	chr4	14922497	500	+	0.0353396	6.12226	0.119184	51.3682
AT4G30660_derived	AT4G30660	chr4	14956174	500	+	0.0413692	7.02707	0	1000
AT4G30845_derived	AT4G30845	chr4	15020512	500	+	0.00891552	34.4717	3.82064	9.0225
AT4G30960_derived	AT4G30960	chr4	15069013	500	+	0.0216969	18.0062	0.119184	151.079
AT4G31180_derived	AT4G31180	chr4	15159592	500	+	2.32035e-05	2.09409	0	1000
AT4G31330_derived	AT4G31330	chr4	15203434	500	+	0.0175317	4.50255	0.135477	33.2348
AT4G31360_derived	AT4G31360	chr4	15223630	500	+	0.0776675	2.78373	0.119184	23.3566
AT4G31850_derived	AT4G31850	chr4	15406496	500	+	0.0850747	1.46057	0.119184	12.2547
AT4G31910_derived	AT4G31910	chr4	15443903	500	+	0.0950475	5.51024	0.114636	48.0673
AT4G31985_derived	AT4G31985	chr4	15470562	500	+	0.0247004	2.33272	0.135477	17.2186
AT4G32020_derived	AT4G32020	chr4	15489453	500	+	0.0556822	7.30032	0.603117	12.1043
AT4G32060_derived	AT4G32060	chr4	15503596	500	+	0.037565	1.77659	0	1000
AT4G32240_derived	AT4G32240	chr4	15569208	500	+	0.037977	3.46885	0	1000
AT4G32440_derived	AT4G32440	chr4	15660226	500	+	0.0578658	20.7509	3.17026	6.5455
AT4G32830_derived	AT4G32830	chr4	15844539	500	+	0.0348022	2.06112	0.369297	5.5812
AT4G32850_derived	AT4G32850	chr4	15854871	500	+	0.0148791	2.08668	0.348456	5.98835
AT4G33000_derived	AT4G33000	chr4	15926631	500	+	0.0620653	4.0732	0	1000
AT4G33100_derived	AT4G33100	chr4	15972492	500	+	0.0624288	1.28648	0.229272	5.61116
AT4G33420_derived	AT4G33420	chr4	16086299	500	+	0.0241877	1.51539	0	1000
[truncated: 406 more rows]
