# Supplementary material for: Surveillance of 3′ Noncoding Transcripts Requires FIERY1 and XRN3 in Arabidopsis
Source: G3 (Bethesda). 2012 Apr 1;2(4):487–98. doi: 10.1534/g3.111.001362 (PMC3337477; doi:10.1534/g3.111.001362)
Supplement: Supporting Information [file supp_2.4.487_TableS3.xls]

## Sheet: Table S3
Table S3. List of 528, 473 and 392 3'extensions identified in xrn3, xrn2xrn3 and xrn3xrn4 respectively.
528 (xrn3)
Name	Parent Name	chromosome	position	width	strand	P value	RPKM average (WT)	RPKM average (xrn3)	Fold (xrn3/WT)*		* When RPKM average (WT) is '0', Fold (xrn3/WT) is set '1000'.
AT5G01595_derived	AT5G01595	chr5	230015	500	+	0.0837525	0	1.48866	1000
AT5G01750_derived	AT5G01750	chr5	291328	500	+	0.0103365	0.880236	4.84734	5.50686
AT5G01980_derived	AT5G01980	chr5	377210	500	+	0.047335	0.171954	2.27236	13.2149
AT5G02160_derived	AT5G02160	chr5	427299	500	+	0.0161993	0.270751	30.3591	112.129
AT5G03610_derived	AT5G03610	chr5	918487	500	+	0.0704522	0	5.96667	1000
AT5G03745_derived	AT5G03745	chr5	984451	500	+	0.0844464	0	4.17488	1000
AT5G04140_derived	AT5G04140	chr5	1138444	500	+	0.01817	0.343908	4.40073	12.7962
AT5G04600_derived	AT5G04600	chr5	1325629	500	+	0.0422311	0	2.04436	1000
AT5G05780_derived	AT5G05780	chr5	1738494	500	+	0.0597605	0.171954	2.95993	17.2135
AT5G06700_derived	AT5G06700	chr5	2066041	500	+	0.0379441	0.887058	7.02462	7.91901
AT5G07380_derived	AT5G07380	chr5	2336065	500	+	0.00563075	0	1.5478	1000
AT5G08760_derived	AT5G08760	chr5	2855619	500	+	0.0255886	4.59995	29.3819	6.38744
AT5G08780_derived	AT5G08780	chr5	2859008	500	+	0.0290994	0.464161	7.96595	17.162
AT5G09876_derived	AT5G09876	chr5	3080437	500	+	0.0110817	0.176112	5.82076	33.0515
AT5G10960_derived	AT5G10960	chr5	3465689	500	+	0.0813362	1.04537	5.60178	5.35867
AT5G11500_derived	AT5G11500	chr5	3679354	500	+	0.0250946	0.059984	4.05165	67.5456
AT5G11670_derived	AT5G11670	chr5	3758244	500	+	0.0974155	0	1.12982	1000
AT5G11740_derived	AT5G11740	chr5	3784794	500	+	0.00142268	0.536328	67.1659	125.233
AT5G14120_derived	AT5G14120	chr5	4558712	500	+	0.0378042	0	2.34469	1000
AT5G14920_derived	AT5G14920	chr5	4827982	500	+	0.0114892	0	1.20471	1000
AT5G15710_derived	AT5G15710	chr5	5124377	500	+	0.0676906	0.178776	1.09907	6.14773
AT5G15970_derived	AT5G15970	chr5	5212667	500	+	0.0900827	0.24882	6.45743	25.9522
AT5G18830_derived	AT5G18830	chr5	6280683	500	+	0.00755889	0	2.12131	1000
AT5G19221_derived	AT5G19221	chr5	6466351	500	+	0.0181103	4.91304	36.3976	7.40837
AT5G19240_derived	AT5G19240	chr5	6471064	500	+	0.0271501	0.171954	4.7319	27.5184
AT5G20010_derived	AT5G20010	chr5	6762096	500	+	0.0219754	0.178776	4.43323	24.7977
AT5G20190_derived	AT5G20190	chr5	6815381	500	+	0.0788624	0.35073	6.44263	18.3692
AT5G24314_derived	AT5G24314	chr5	8279242	500	+	0.0604891	0.178776	1.28564	7.19136
AT5G24380_derived	AT5G24380	chr5	8326707	500	+	0.0835695	0	1.05952	1000
AT5G24930_derived	AT5G24930	chr5	8591238	500	+	0.0124917	0.178776	2.38696	13.3517
AT5G35460_derived	AT5G35460	chr5	13674741	500	+	0.0290955	0.171954	1.50961	8.77917
AT5G35630_derived	AT5G35630	chr5	13833544	500	+	0.0280948	0	4.71606	1000
AT5G41740_derived	AT5G41740	chr5	16693121	500	+	0.0524497	0.171954	1.28974	7.5005
AT5G41810_derived	AT5G41810	chr5	16739665	500	+	0.00252153	0	1.3426	1000
AT5G42050_derived	AT5G42050	chr5	16817303	500	+	0.00755508	0.35073	4.14859	11.8284
AT5G45428_derived	AT5G45428	chr5	18411969	500	+	0.0148947	0.178776	6.93062	38.7671
AT5G45430_derived	AT5G45430	chr5	18411979	500	+	0.00162448	0.178776	6.84484	38.2872
AT5G47640_derived	AT5G47640	chr5	19310274	500	+	0.0205574	0	7.42829	1000
AT5G47780_derived	AT5G47780	chr5	19350671	500	+	0.0633684	0	2.72367	1000
AT5G48385_derived	AT5G48385	chr5	19612009	500	+	0.0626951	0.178776	1.43344	8.01811
AT5G48390_derived	AT5G48390	chr5	19615385	500	+	0.0965981	0	4.41612	1000
AT5G48400_derived	AT5G48400	chr5	19619248	500	+	0.0904976	0.536328	3.18892	5.94585
AT5G48500_derived	AT5G48500	chr5	19654246	500	+	0.010178	0.171954	2.80007	16.2838
AT5G49840_derived	AT5G49840	chr5	20259302	500	+	0.0037397	0	2.56115	1000
AT5G52960_derived	AT5G52960	chr5	21478439	500	+	0.0859922	0.171954	3.01627	17.5412
AT5G54770_derived	AT5G54770	chr5	22248334	500	+	0.0229738	0	1.59113	1000
AT5G58120_derived	AT5G58120	chr5	23521069	500	+	0.0214346	0	1.74627	1000
AT5G58180_derived	AT5G58180	chr5	23545159	500	+	0.0350892	0	1.13592	1000
AT5G58300_derived	AT5G58300	chr5	23575086	500	+	0.0377281	0	2.86587	1000
AT5G60600_derived	AT5G60600	chr5	24363487	500	+	0.0974519	0	2.12541	1000
AT5G63660_derived	AT5G63660	chr5	25486064	500	+	0.0144419	0	2.19761	1000
AT5G63850_derived	AT5G63850	chr5	25553522	500	+	0.0952236	0.171954	2.04951	11.9189
AT5G64240_derived	AT5G64240	chr5	25697418	500	+	0.0349869	0	1.42595	1000
AT5G64270_derived	AT5G64270	chr5	25710927	500	+	0.0328255	0.171954	1.77281	10.3098
AT5G65010_derived	AT5G65010	chr5	25972577	500	+	0.0760027	0.35073	1.94443	5.54395
AT5G65015_derived	AT5G65015	chr5	25972752	500	+	0.0341821	0	3.91764	1000
AT5G65220_derived	AT5G65220	chr5	26062684	500	+	0.0468621	0.178776	3.70668	20.7337
AT5G66100_derived	AT5G66100	chr5	26430008	500	+	0.0386166	1.111	6.01507	5.41411
AT5G02290_derived	AT5G02290	chr5	469682	500	-	0.0147545	0	1.35349	1000
AT5G02770_derived	AT5G02770	chr5	626534	500	-	0.0300259	0	1.28677	1000
AT5G02960_derived	AT5G02960	chr5	692579	500	-	0.0414361	0	5.22423	1000
AT5G05250_derived	AT5G05250	chr5	1556537	500	-	0.00726166	0	2.5759	1000
AT5G05300_derived	AT5G05300	chr5	1569602	500	-	0.0754698	0	1.97653	1000
AT5G05730_derived	AT5G05730	chr5	1719057	500	-	0.0726475	0.00831516	1.37399	165.239
AT5G06710_derived	AT5G06710	chr5	2067565	500	-	0.0975533	0.227113	1.40247	6.17519
AT5G06760_derived	AT5G06760	chr5	2088992	500	-	0.0456145	0	1.81643	1000
AT5G08180_derived	AT5G08180	chr5	2631154	500	-	0.0929746	0.0719808	3.13243	43.5176
AT5G10360_derived	AT5G10360	chr5	3257974	500	-	0.0717115	0	2.20325	1000
AT5G10980_derived	AT5G10980	chr5	3471905	500	-	0.0155878	0.171954	3.90572	22.7137
AT5G12290_derived	AT5G12290	chr5	3973671	500	-	0.00736988	0	2.27297	1000
AT5G13550_derived	AT5G13550	chr5	4354776	500	-	0.0744133	0.00415758	2.21657	533.14
AT5G13620_derived	AT5G13620	chr5	4384885	500	-	0.0488746	0	1.53063	1000
AT5G13630_derived	AT5G13630	chr5	4386834	500	-	0.0054846	0.694638	12.8089	18.4397
AT5G13710_derived	AT5G13710	chr5	4423195	500	-	0.0295072	0	1.22986	1000
AT5G13880_derived	AT5G13880	chr5	4476854	500	-	0.0186337	0.511322	2.84709	5.5681
AT5G14490_derived	AT5G14490	chr5	4670279	500	-	0.0652609	0.171954	1.66282	9.67012
AT5G16100_derived	AT5G16100	chr5	5258051	500	-	0.0982702	0	3.62917	1000
AT5G16960_derived	AT5G16960	chr5	5573781	500	-	0.0129355	0	2.34826	1000
AT5G16970_derived	AT5G16970	chr5	5575668	500	-	0.0395432	0.89388	6.95676	7.78266
AT5G17460_derived	AT5G17460	chr5	5756598	500	-	0.00742027	0	1.21191	1000
AT5G17510_derived	AT5G17510	chr5	5769473	500	-	0.0685324	0.178776	1.06198	5.94029
AT5G18015_derived	AT5G18015	chr5	5965471	500	-	0.00709674	0	1.81817	1000
AT5G18020_derived	AT5G18020	chr5	5965683	500	-	0.0608917	0.171954	1.43843	8.36523
AT5G18380_derived	AT5G18380	chr5	6089549	500	-	0.0240839	0.963234	11.1895	11.6166
AT5G18590_derived	AT5G18590	chr5	6177854	500	-	0.0132409	0.240412	2.84576	11.837
AT5G18600_derived	AT5G18600	chr5	6182758	500	-	0.0444962	0.0121554	2.35167	193.466
AT5G19360_derived	AT5G19360	chr5	6521216	500	-	0.0394236	0.171954	1.32063	7.68011
AT5G21940_derived	AT5G21940	chr5	7248768	500	-	0.00951518	0.431885	9.21076	21.3269
AT5G22090_derived	AT5G22090	chr5	7314134	500	-	0.0772794	0	4.06221	1000
AT5G22840_derived	AT5G22840	chr5	7630217	500	-	0.0205498	0	1.03887	1000
AT5G23440_derived	AT5G23440	chr5	7902545	500	-	0.00652747	0.0415758	2.17754	52.3752
AT5G24470_derived	AT5G24470	chr5	8355451	500	-	0.0328954	0.0239936	1.20996	50.4284
AT5G26210_derived	AT5G26210	chr5	9157818	500	-	0.0952512	0.536328	2.87595	5.3623
AT5G27670_derived	AT5G27670	chr5	9792061	500	-	0.0566005	0.800257	20.7812	25.9682
AT5G35680_derived	AT5G35680	chr5	13857421	500	-	0.0413878	0.536328	8.33567	15.5421
AT5G37770_derived	AT5G37770	chr5	14998354	500	-	0.0213297	0.341813	5.22766	15.2939
AT5G38420_derived	AT5G38420	chr5	15380445	500	-	0.0500011	0.519861	3.72371	7.16289
AT5G39530_derived	AT5G39530	chr5	15825589	500	-	0.0176578	0.171954	1.92454	11.1922
AT5G41210_derived	AT5G41210	chr5	16491820	500	-	0.083014	0	1.05892	1000
AT5G41250_derived	AT5G41250	chr5	16500717	500	-	0.0719392	0	1.21017	1000
AT5G41540_derived	AT5G41540	chr5	16612159	500	-	0.0541884	0	4.74235	1000
AT5G41550_derived	AT5G41550	chr5	16616732	500	-	0.0278607	0.357552	3.34422	9.35309
AT5G45630_derived	AT5G45630	chr5	18505309	500	-	0.0732572	0.687816	4.12967	6.00404
AT5G46800_derived	AT5G46800	chr5	18988131	500	-	0.0357701	0.157988	4.60259	29.1325
AT5G47520_derived	AT5G47520	chr5	19276861	500	-	0.0972176	0	1.59359	1000
AT5G48930_derived	AT5G48930	chr5	19835799	500	-	0.0152016	0	13.3307	1000
AT5G49360_derived	AT5G49360	chr5	20011379	500	-	0.0743598	0.295921	4.57325	15.4543
AT5G49720_derived	AT5G49720	chr5	20196891	500	-	0.0795234	0	1.20959	1000
AT5G50361_derived	AT5G50361	chr5	20505881	500	-	0.0395615	0.35073	7.4944	21.368
AT5G51110_derived	AT5G51110	chr5	20777632	500	-	0.0575948	0.0665213	2.84574	42.7795
AT5G51550_derived	AT5G51550	chr5	20938994	500	-	0.0990305	0.171954	2.97696	17.3125
AT5G52010_derived	AT5G52010	chr5	21120983	500	-	0.0917806	0.128885	4.89027	37.9429
AT5G54280_derived	AT5G54280	chr5	22038883	500	-	0.0840189	0.178776	1.88955	10.5694
AT5G54930_derived	AT5G54930	chr5	22305233	500	-	0.056254	0.148278	6.62739	44.6958
AT5G54940_derived	AT5G54940	chr5	22307771	500	-	0.0251879	3.88908	29.7035	7.63767
AT5G56440_derived	AT5G56440	chr5	22855242	500	-	0.0496153	0	1.13684	1000
AT5G59870_derived	AT5G59870	chr5	24114881	500	-	0.0424239	1.21732	6.57307	5.39961
AT5G60670_derived	AT5G60670	chr5	24380410	500	-	0.00762599	0	1.66733	1000
AT5G61590_derived	AT5G61590	chr5	24763938	500	-	0.0915385	1.24767	9.01291	7.22382
AT5G62220_derived	AT5G62220	chr5	24987956	500	-	0.000665136	6.45298	32.2811	5.00251
AT5G64770_derived	AT5G64770	chr5	25896867	500	-	0.0908868	0	7.34829	1000
AT5G65920_derived	AT5G65920	chr5	26363515	500	-	0.0295124	0.35073	2.35652	6.71891
AT5G66050_derived	AT5G66050	chr5	26411588	500	-	0.0107929	0	4.60954	1000
AT5G67270_derived	AT5G67270	chr5	26839570	500	-	0.0435153	0.529506	5.77935	10.9146
AT5G67420_derived	AT5G67420	chr5	26903789	500	-	0.00466647	0.192742	3.23911	16.8054
AT5G67480_derived	AT5G67480	chr5	26930439	500	-	0.0428	0.568166	8.33935	14.6777
AT1G01550_derived	AT1G01550	chr1	201777	500	+	0.0719296	0	3.44163	1000
AT1G01720_derived	AT1G01720	chr1	269821	500	+	0.0386787	0.171954	5.24779	30.5186
AT1G02620_derived	AT1G02620	chr1	557988	500	+	0.07548	0.178776	2.57109	14.3816
AT1G02840_derived	AT1G02840	chr1	629821	500	+	0.0252115	0	2.39458	1000
AT1G04170_derived	AT1G04170	chr1	1099900	500	+	0.084112	0.178776	1.12833	6.31143
AT1G07790_derived	AT1G07790	chr1	2413710	500	+	0.0754438	0	1.74004	1000
AT1G07850_derived	AT1G07850	chr1	2428721	500	+	0.0928084	0	1.43752	1000
AT1G07890_derived	AT1G07890	chr1	2439667	500	+	0.0410133	0.171954	2.11762	12.315
AT1G07920_derived	AT1G07920	chr1	2457323	500	+	0.0703808	0	1.23648	1000
AT1G08550_derived	AT1G08550	chr1	2709533	500	+	0.0933768	0	1.06931	1000
AT1G08900_derived	AT1G08900	chr1	2855781	500	+	0.0968804	0.343908	2.49361	7.25079
AT1G10300_derived	AT1G10300	chr1	3380228	500	+	0.017954	1.22414	6.59022	5.38353
AT1G11260_derived	AT1G11260	chr1	3780339	500	+	0.0771778	0	2.26888	1000
AT1G12330_derived	AT1G12330	chr1	4196751	500	+	0.0308539	0	2.04562	1000
AT1G12470_derived	AT1G12470	chr1	4257394	500	+	0.0346368	0.178776	3.98929	22.3145
AT1G13330_derived	AT1G13330	chr1	4570600	500	+	0.0684179	0.157988	1.09225	6.91349
AT1G13880_derived	AT1G13880	chr1	4751214	500	+	0.0769233	0	2.72757	1000
AT1G16700_derived	AT1G16700	chr1	5711904	500	+	0.034236	0	2.75482	1000
AT1G16720_derived	AT1G16720	chr1	5726480	500	+	0.0320272	0.357552	3.55204	9.93432
AT1G17420_derived	AT1G17420	chr1	5981482	500	+	0.0206082	0	1.46425	1000
AT1G20110_derived	AT1G20110	chr1	6974837	500	+	0.0799464	0.687816	5.38968	7.83592
AT1G20696_derived	AT1G20696	chr1	7181501	500	+	0.0802556	0	2.68449	1000
AT1G23450_derived	AT1G23450	chr1	8326699	500	+	0.0903139	0.515862	2.65158	5.14009
AT1G23490_derived	AT1G23490	chr1	8338674	500	+	0.00942015	1.04537	7.09368	6.78582
AT1G24580_derived	AT1G24580	chr1	8710826	500	+	0.0647233	0	1.00085	1000
AT1G25380_derived	AT1G25380	chr1	8906004	500	+	0.0494935	0	1.13705	1000
AT1G26220_derived	AT1G26220	chr1	9071863	500	+	0.0117799	0.35073	2.70215	7.70436
AT1G29500_derived	AT1G29500	chr1	10321866	500	+	0.0174312	0	1.64544	1000
AT1G29510_derived	AT1G29510	chr1	10323191	500	+	0.0203483	0.948283	13.4065	14.1376
AT1G30380_derived	AT1G30380	chr1	10723249	500	+	0.0829502	0	6.53379	1000
AT1G31480_derived	AT1G31480	chr1	11271703	500	+	0.0796482	0	1.3701	1000
AT1G32920_derived	AT1G32920	chr1	11929304	500	+	0.0100281	1.03855	10.439	10.0516
AT1G33140_derived	AT1G33140	chr1	12024785	500	+	0.0438148	0	1.44771	1000
AT1G33590_derived	AT1G33590	chr1	12179415	500	+	0.0609867	0	1.22975	1000
AT1G43680_derived	AT1G43680	chr1	16473268	500	+	0.0750214	0.178776	1.29087	7.22061
AT1G44750_derived	AT1G44750	chr1	16895467	500	+	0.0786325	0.873414	13.3096	15.2386
AT1G47395_derived	AT1G47395	chr1	17383410	500	+	0.0347646	0.529506	3.75963	7.10025
AT1G48300_derived	AT1G48300	chr1	17848566	500	+	0.0727416	0	1.35307	1000
AT1G48635_derived	AT1G48635	chr1	17986118	500	+	0.0800038	0.171954	1.30255	7.57497
AT1G48920_derived	AT1G48920	chr1	18101625	500	+	0.0818795	0.171954	1.61494	9.39169
AT1G49975_derived	AT1G49975	chr1	18505599	500	+	0.015576	0.522684	2.64922	5.0685
AT1G51760_derived	AT1G51760	chr1	19201644	500	+	0.0761736	0.171954	1.12404	6.53687
AT1G52400_derived	AT1G52400	chr1	19518213	500	+	0.0315773	0	2.36322	1000
AT1G52410_derived	AT1G52410	chr1	19525626	500	+	0.0961716	0	4.21559	1000
AT1G52820_derived	AT1G52820	chr1	19670429	500	+	0.0566532	0.178776	1.40539	7.86119
AT1G54150_derived	AT1G54150	chr1	20217491	500	+	0.0285065	0.171954	1.5729	9.14721
AT1G56220_derived	AT1G56220	chr1	21044740	500	+	0.0161528	0.178776	2.12365	11.8788
AT1G56510_derived	AT1G56510	chr1	21173634	500	+	0.0392735	0.343908	2.9302	8.5203
AT1G59840_derived	AT1G59840	chr1	22029381	500	+	0.0997323	0.430167	2.40046	5.58031
AT1G60190_derived	AT1G60190	chr1	22200680	500	+	0.0544321	0	1.65634	1000
AT1G61610_derived	AT1G61610	chr1	22736511	500	+	0.0308928	0.178776	1.73942	9.7296
AT1G64680_derived	AT1G64680	chr1	24037403	500	+	0.0875052	0.270243	3.09744	11.4617
AT1G67850_derived	AT1G67850	chr1	25442144	500	+	0.015938	1.2834	42.2272	32.9027
AT1G68580_derived	AT1G68580	chr1	25756078	500	+	0.0689901	0	3.63281	1000
AT1G69572_derived	AT1G69572	chr1	26162763	500	+	0.0514818	0.343908	3.33147	9.68709
AT1G70100_derived	AT1G70100	chr1	26406121	500	+	0.0752955	0	1.74004	1000
AT1G70210_derived	AT1G70210	chr1	26442831	500	+	0.074774	0.171954	1.29025	7.50348
AT1G70550_derived	AT1G70550	chr1	26600221	500	+	0.0832572	0	1.05891	1000
AT1G70660_derived	AT1G70660	chr1	26642151	500	+	0.0633258	0.35073	3.02661	8.62945
AT1G70940_derived	AT1G70940	chr1	26746397	500	+	0.0563309	0	1.97159	1000
AT1G71220_derived	AT1G71220	chr1	26851921	500	+	0.0497219	0	1.13705	1000
AT1G71865_derived	AT1G71865	chr1	27030562	500	+	0.00720463	0	1.21232	1000
AT1G72650_derived	AT1G72650	chr1	27353744	500	+	0.0880668	2.27633	24.8831	10.9312
AT1G72750_derived	AT1G72750	chr1	27384526	500	+	0.0825672	0.357552	1.90944	5.34033
AT1G73900_derived	AT1G73900	chr1	27789056	500	+	0.0930174	0	1.60359	1000
AT1G74380_derived	AT1G74380	chr1	27961456	500	+	0.0215794	0	3.33148	1000
AT1G74470_derived	AT1G74470	chr1	27993008	500	+	0.0510423	0.694638	3.50357	5.04373
AT1G75020_derived	AT1G75020	chr1	28173438	500	+	0.0401538	0	6.71534	1000
AT1G75900_derived	AT1G75900	chr1	28501140	500	+	0.0802519	0	1.37387	1000
AT1G76390_derived	AT1G76390	chr1	28658713	500	+	0.0350001	0.178776	2.57421	14.3991
AT1G78080_derived	AT1G78080	chr1	29366075	500	+	0.00843832	0.171954	11.1919	65.0866
AT1G78160_derived	AT1G78160	chr1	29410186	500	+	0.0890105	0.178776	1.13592	6.3539
AT1G79990_derived	AT1G79990	chr1	30092240	500	+	0.0171361	0.171954	1.95751	11.3839
AT1G01820_derived	AT1G01820	chr1	295501	500	-	0.0109128	0.326736	1.88382	5.76557
AT1G03520_derived	AT1G03520	chr1	877362	500	-	0.0211538	0.290746	1.97277	6.78518
AT1G03860_derived	AT1G03860	chr1	978808	500	-	0.0929117	0	1.43731	1000
AT1G04410_derived	AT1G04410	chr1	1188578	500	-	0.0607784	0.143962	1.36328	9.46972
AT1G06760_derived	AT1G06760	chr1	2076004	500	-	0.0708534	0.0540485	3.48483	64.4759
AT1G07135_derived	AT1G07135	chr1	2189428	500	-	0.0983227	0	2.70144	1000
AT1G08380_derived	AT1G08380	chr1	2640313	500	-	0.0942378	0.231938	1.26822	5.46791
AT1G08640_derived	AT1G08640	chr1	2747898	500	-	0.0172408	0.0914668	1.15236	12.5987
AT1G09195_derived	AT1G09195	chr1	2967440	500	-	0.0420355	1.41656	12.4265	8.7723
AT1G09210_derived	AT1G09210	chr1	2972342	500	-	0.0665071	0.171954	1.0363	6.02661
AT1G09730_derived	AT1G09730	chr1	3147167	500	-	0.054664	0.0997819	1.0624	10.6472
AT1G10170_derived	AT1G10170	chr1	3333095	500	-	0.0900155	0.35073	6.75174	19.2505
AT1G10200_derived	AT1G10200	chr1	3345890	500	-	0.0611369	0.171954	1.44212	8.38667
AT1G10750_derived	AT1G10750	chr1	3574307	500	-	0.0322033	0.0759797	1.10045	14.4835
AT1G12440_derived	AT1G12440	chr1	4241092	500	-	0.0410767	0.182775	2.81587	15.4062
AT1G12900_derived	AT1G12900	chr1	4391950	500	-	0.00383368	0.194613	4.35852	22.3959
AT1G14510_derived	AT1G14510	chr1	4961386	500	-	0.00310574	0.0279925	1.30537	46.6327
AT1G14690_derived	AT1G14690	chr1	5051260	500	-	0.0336779	0.70146	4.09796	5.84205
AT1G14980_derived	AT1G14980	chr1	5165128	500	-	0.0944559	0	3.70266	1000
AT1G15270_derived	AT1G15270	chr1	5250150	500	-	0.0837442	0.178776	1.88935	10.5683
AT1G16170_derived	AT1G16170	chr1	5538232	500	-	0.0408243	0	1.43998	1000
AT1G16240_derived	AT1G16240	chr1	5554507	500	-	0.0832919	0	1.05994	1000
AT1G17110_derived	AT1G17110	chr1	5845175	500	-	0.0804218	0.182934	2.80322	15.3237
AT1G17210_derived	AT1G17210	chr1	5879630	500	-	0.0102575	0.930127	5.57154	5.99009
AT1G17380_derived	AT1G17380	chr1	5954988	500	-	0.00892093	0	5.90656	1000
AT1G19570_derived	AT1G19570	chr1	6772802	500	-	0.0654994	0.35073	5.99367	17.0891
AT1G20450_derived	AT1G20450	chr1	7087503	500	-	0.0805234	0	2.57398	1000
AT1G23260_derived	AT1G23260	chr1	8256486	500	-	0.0977418	0.357552	2.11874	5.92569
AT1G25470_derived	AT1G25470	chr1	8944109	500	-	0.00778633	0.409603	2.17574	5.31183
AT1G25472_derived	AT1G25472	chr1	8944109	500	-	0.00778633	0.409603	2.17574	5.31183
AT1G27720_derived	AT1G27720	chr1	9642851	500	-	0.0714784	0.156402	2.90915	18.6005
AT1G27730_derived	AT1G27730	chr1	9647641	500	-	0.0510124	0.3898	3.743	9.60235
AT1G29880_derived	AT1G29880	chr1	10458978	500	-	0.00846896	0	3.10621	1000
AT1G32400_derived	AT1G32400	chr1	11688606	500	-	0.0359832	0.00415758	2.50455	602.405
AT1G33250_derived	AT1G33250	chr1	12056750	500	-	0.0887918	0.35073	2.73002	7.78383
AT1G41880_derived	AT1G41880	chr1	15650527	500	-	0.060206	0.171954	1.95795	11.3865
AT1G42990_derived	AT1G42990	chr1	16135352	500	-	0.0179289	0.529506	9.6914	18.3027
AT1G48610_derived	AT1G48610	chr1	17970178	500	-	0.0796317	0.171954	2.66097	15.4749
AT1G49490_derived	AT1G49490	chr1	18317063	500	-	0.0573909	0	3.27118	1000
AT1G49500_derived	AT1G49500	chr1	18321308	500	-	0.00433863	4.69542	122.026	25.9883
AT1G50280_derived	AT1G50280	chr1	18623198	500	-	0.0201295	0.171954	1.86125	10.8241
AT1G50570_derived	AT1G50570	chr1	18725735	500	-	0.0371026	0.178776	1.49183	8.3447
AT1G52300_derived	AT1G52300	chr1	19474398	500	-	0.00448421	0.171954	5.60187	32.5777
AT1G54410_derived	AT1G54410	chr1	20309275	500	-	0.0597629	0.300806	1.68794	5.61139
AT1G54930_derived	AT1G54930	chr1	20477767	500	-	0.0115798	0.173699	1.31318	7.56009
AT1G55360_derived	AT1G55360	chr1	20665722	500	-	0.0719075	0	1.14609	1000
AT1G55800_derived	AT1G55800	chr1	20856422	500	-	0.0952964	1.09761	8.36879	7.62458
AT1G56070_derived	AT1G56070	chr1	20967430	500	-	0.0473828	0.740754	6.01936	8.12599
AT1G63240_derived	AT1G63240	chr1	23455521	500	-	0.0191513	0	1.02356	1000
AT1G64720_derived	AT1G64720	chr1	24046053	500	-	0.0236943	0.873414	78.8399	90.2663
AT1G67090_derived	AT1G67090	chr1	25047658	500	-	0.0111662	0.536328	17.435	32.5081
AT1G68160_derived	AT1G68160	chr1	25545308	500	-	0.081052	0.343908	2.27442	6.61346
AT1G68530_derived	AT1G68530	chr1	25712088	500	-	0.0444797	0	4.02561	1000
AT1G69850_derived	AT1G69850	chr1	26296176	500	-	0.0854283	0	1.58297	1000
AT1G70490_derived	AT1G70490	chr1	26563424	500	-	0.0674627	0.00815651	1.15296	141.354
AT1G72430_derived	AT1G72430	chr1	27264411	500	-	0.0157771	0.0241522	1.0878	45.0392
AT1G72610_derived	AT1G72610	chr1	27338614	500	-	0.0318738	0.367902	5.92972	16.1177
AT1G75750_derived	AT1G75750	chr1	28441026	500	-	0.0772018	0	1.55835	1000
AT1G76170_derived	AT1G76170	chr1	28583539	500	-	0.0251652	0.0839776	4.91134	58.484
AT1G76180_derived	AT1G76180	chr1	28586273	500	-	0.0340688	0	13.4408	1000
AT1G77940_derived	AT1G77940	chr1	29303397	500	-	0.0926863	0	1.4367	1000
AT1G80030_derived	AT1G80030	chr1	30104330	500	-	0.0509466	1.56805	23.008	14.673
AT2G01270_derived	AT2G01270	chr2	142562	500	+	0.0495357	0.171954	1.21239	7.05063
AT2G02070_derived	AT2G02070	chr2	509427	500	+	0.0533042	0	1.30752	1000
AT2G03710_derived	AT2G03710	chr2	1131840	500	+	0.0293553	2.48454	14.1036	5.67656
AT2G05180_derived	AT2G05180	chr2	1876796	500	+	0.0645867	0.171954	1.06198	6.17596
AT2G05790_derived	AT2G05790	chr2	2201488	500	+	0.0897355	0	4.36523	1000
AT2G06850_derived	AT2G06850	chr2	2765722	500	+	0.0301334	0	1.28657	1000
AT2G14900_derived	AT2G14900	chr2	6405332	500	+	0.0135931	0.178776	4.02878	22.5354
AT2G16280_derived	AT2G16280	chr2	7052899	500	+	0.00752804	0	1.21212	1000
AT2G17650_derived	AT2G17650	chr2	7673038	500	+	0.025473	0.708282	19.3511	27.3212
AT2G18020_derived	AT2G18020	chr2	7838306	500	+	0.0425054	0.171954	1.99708	11.614
AT2G18090_derived	AT2G18090	chr2	7867768	500	+	0.014411	0.343908	4.33977	12.619
AT2G18750_derived	AT2G18750	chr2	8128623	500	+	0.0342639	1.7288	8.96649	5.18655
AT2G19880_derived	AT2G19880	chr2	8585480	500	+	0.0253787	0	2.65188	1000
AT2G20140_derived	AT2G20140	chr2	8695086	500	+	0.0963094	0.529506	4.46038	8.42367
AT2G20690_derived	AT2G20690	chr2	8924976	500	+	0.0333368	0	3.55821	1000
AT2G21010_derived	AT2G21010	chr2	9021872	500	+	0.0970576	0	1.06239	1000
AT2G21730_derived	AT2G21730	chr2	9281625	500	+	0.0722032	0.178776	1.13684	6.35903
AT2G22720_derived	AT2G22720	chr2	9660778	500	+	0.0645847	0.873414	6.51179	7.45556
AT2G24790_derived	AT2G24790	chr2	10568147	500	+	0.00534287	0.171954	5.60424	32.5915
AT2G29320_derived	AT2G29320	chr2	12593688	500	+	0.00752801	0	1.21253	1000
AT2G30020_derived	AT2G30020	chr2	12816090	500	+	0.0692622	0	3.86726	1000
AT2G30040_derived	AT2G30040	chr2	12823171	500	+	0.0538253	0	3.10905	1000
AT2G30590_derived	AT2G30590	chr2	13035595	500	+	0.0261851	0	1.43844	1000
AT2G30620_derived	AT2G30620	chr2	13046513	500	+	0.00166317	0	4.73204	1000
AT2G30860_derived	AT2G30860	chr2	13140247	500	+	0.020864	0.85977	11.853	13.7862
AT2G32010_derived	AT2G32010	chr2	13629148	500	+	0.0887961	0.171954	1.36379	7.93113
AT2G33255_derived	AT2G33255	chr2	14100595	500	+	0.0759376	0.171954	1.14405	6.65321
AT2G33450_derived	AT2G33450	chr2	14174535	500	+	0.0271316	0.171954	2.23884	13.02
AT2G34380_derived	AT2G34380	chr2	14514518	500	+	0.0922354	0.35073	2.39484	6.82817
AT2G36830_derived	AT2G36830	chr2	15446576	500	+	0.00407003	0.178776	5.7567	32.2006
AT2G37940_derived	AT2G37940	chr2	15879657	500	+	0.0776691	0.178776	3.77115	21.0943
AT2G38120_derived	AT2G38120	chr2	15977182	500	+	0.00456105	0	4.01578	1000
AT2G38470_derived	AT2G38470	chr2	16110768	500	+	0.0552859	0	5.23531	1000
AT2G38540_derived	AT2G38540	chr2	16131176	500	+	0.0241306	0	3.27023	1000
AT2G39340_derived	AT2G39340	chr2	16430110	500	+	0.0210706	0.112255	1.18521	10.5582
AT2G40140_derived	AT2G40140	chr2	16774659	500	+	0.023644	0	2.73548	1000
AT2G41100_derived	AT2G41100	chr2	17139614	500	+	0.0721303	0	16.3321	1000
AT2G41110_derived	AT2G41110	chr2	17141433	500	+	0.00737628	0	4.09074	1000
AT2G41130_derived	AT2G41130	chr2	17144951	500	+	0.0972976	0	1.06239	1000
AT2G41430_derived	AT2G41430	chr2	17270544	500	+	0.0732817	0	14.5647	1000
AT2G41440_derived	AT2G41440	chr2	17274372	500	+	0.0905722	0	4.37029	1000
AT2G41450_derived	AT2G41450	chr2	17281832	500	+	0.0955352	0	3.28707	1000
AT2G41900_derived	AT2G41900	chr2	17493924	500	+	0.00871423	0.171954	2.87954	16.746
AT2G42310_derived	AT2G42310	chr2	17625891	500	+	0.0815577	0.0919754	3.5407	38.4962
AT2G43110_derived	AT2G43110	chr2	17924357	500	+	0.0750712	0.178776	1.29149	7.22407
AT2G44190_derived	AT2G44190	chr2	18274499	500	+	0.0340313	0.708282	3.7158	5.24622
AT2G45180_derived	AT2G45180	chr2	18626999	500	+	0.000355874	0.343908	26.0766	75.8243
AT2G46820_derived	AT2G46820	chr2	19245143	500	+	0.0189366	0	11.0537	1000
AT2G47420_derived	AT2G47420	chr2	19458883	500	+	0.00731242	0	1.06024	1000
AT2G06050_derived	AT2G06050	chr2	2358614	500	-	0.0178171	0.35073	10.1352	28.8975
AT2G15880_derived	AT2G15880	chr2	6917539	500	-	0.00977401	29.0187	200.7	6.91623
AT2G16450_derived	AT2G16450	chr2	7131020	500	-	0.0334286	0	2.2499	1000
AT2G16500_derived	AT2G16500	chr2	7150122	500	-	0.0300468	0	1.48356	1000
AT2G17230_derived	AT2G17230	chr2	7494036	500	-	0.0205641	0	1.53306	1000
AT2G20630_derived	AT2G20630	chr2	8896412	500	-	0.0551285	0	4.13515	1000
AT2G21210_derived	AT2G21210	chr2	9084710	500	-	0.0811528	0.845421	7.73858	9.15352
AT2G21280_derived	AT2G21280	chr2	9109813	500	-	0.0797378	0.0327847	1.51022	46.0649
AT2G24360_derived	AT2G24360	chr2	10363951	500	-	0.0562499	0	1.5133	1000
AT2G26080_derived	AT2G26080	chr2	11108503	500	-	0.0117485	0	3.15977	1000
AT2G26430_derived	AT2G26430	chr2	11242719	500	-	0.0562157	0.178776	1.18815	6.64605
AT2G26690_derived	AT2G26690	chr2	11346647	500	-	0.0688136	0	1.8913	1000
AT2G28950_derived	AT2G28950	chr2	12430841	500	-	0.0350637	0	3.40675	1000
AT2G30500_derived	AT2G30500	chr2	12997659	500	-	0.0507603	0	1.14128	1000
AT2G30505_derived	AT2G30505	chr2	13000473	500	-	0.0258622	2.66117	17.7776	6.68036
AT2G33815_derived	AT2G33815	chr2	14304508	500	-	0.0100768	0	9.41907	1000
AT2G33820_derived	AT2G33820	chr2	14305793	500	-	0.0677082	1.36452	23.2291	17.0237
AT2G33830_derived	AT2G33830	chr2	14308984	500	-	0.0973319	0	1.06198	1000
AT2G34470_derived	AT2G34470	chr2	14530235	500	-	0.0489039	0	4.69755	1000
AT2G36485_derived	AT2G36485	chr2	15306454	500	-	0.0853418	0	1.06251	1000
AT2G36900_derived	AT2G36900	chr2	15490540	500	-	0.0752199	0	1.23289	1000
AT2G37035_derived	AT2G37035	chr2	15554417	500	-	0.0816083	0.178776	1.12509	6.29328
AT2G37040_derived	AT2G37040	chr2	15556876	500	-	0.00433492	0	1.33839	1000
AT2G37640_derived	AT2G37640	chr2	15787205	500	-	0.0648654	0	1.66865	1000
AT2G39240_derived	AT2G39240	chr2	16384286	500	-	0.0949193	0.171954	1.14336	6.64921
AT2G39700_derived	AT2G39700	chr2	16543332	500	-	0.0426797	0	2.72849	1000
AT2G39720_derived	AT2G39720	chr2	16566709	500	-	0.00395745	0.442705	2.50845	5.66618
AT2G39730_derived	AT2G39730	chr2	16570246	500	-	0.05282	0.182934	2.24679	12.282
AT2G39800_derived	AT2G39800	chr2	16597664	500	-	0.00724571	0.522684	4.71641	9.02343
AT2G40000_derived	AT2G40000	chr2	16700010	500	-	0.0693401	0	2.20999	1000
AT2G41410_derived	AT2G41410	chr2	17261228	500	-	0.0030352	0	4.62061	1000
AT2G41500_derived	AT2G41500	chr2	17303630	500	-	0.0513298	0.178776	1.6023	8.96259
AT2G41550_derived	AT2G41550	chr2	17328470	500	-	0.0216933	0.0997819	1.09899	11.0139
AT2G41960_derived	AT2G41960	chr2	17513618	500	-	0.0316614	0.0603013	1.82024	30.1858
AT2G43745_derived	AT2G43745	chr2	18128029	500	-	0.00425098	0	1.0034	1000
AT2G43750_derived	AT2G43750	chr2	18128911	500	-	0.0541776	0	1.96447	1000
AT2G43940_derived	AT2G43940	chr2	18195453	500	-	0.0862296	0.304997	3.54593	11.6261
AT2G46390_derived	AT2G46390	chr2	19041801	500	-	0.0872809	0.0374182	1.06259	28.3978
AT2G46540_derived	AT2G46540	chr2	19109972	500	-	0.051922	0.178776	2.10754	11.7887
AT2G46610_derived	AT2G46610	chr2	19136066	500	-	0.0562663	0	2.65912	1000
AT2G48160_derived	AT2G48160	chr2	19688909	500	-	0.0460162	0.343908	2.44288	7.1033
AT3G01700_derived	AT3G01700	chr3	259633	500	+	0.0643459	0.178776	1.66302	9.30226
AT3G01990_derived	AT3G01990	chr3	332264	500	+	0.0570567	0.178776	1.34809	7.54066
AT3G02010_derived	AT3G02010	chr3	340444	500	+	0.0826058	0.171954	1.1351	6.6012
AT3G02468_derived	AT3G02468	chr3	511559	500	+	0.0438612	0.171954	8.50781	49.4772
AT3G02470_derived	AT3G02470	chr3	511563	500	+	0.0451106	0.171954	8.52209	49.5603
AT3G03140_derived	AT3G03140	chr3	727504	500	+	0.0323135	0.171954	1.46989	8.54815
AT3G03990_derived	AT3G03990	chr3	1034908	500	+	0.0778776	0.343908	2.33704	6.79555
AT3G04410_derived	AT3G04410	chr3	1169207	500	+	0.00225932	0.171954	5.19716	30.2241
AT3G04940_derived	AT3G04940	chr3	1367761	500	+	0.0835853	0.171954	1.17025	6.80558
AT3G05490_derived	AT3G05490	chr3	1591985	500	+	0.0370292	0.291922	5.22726	17.9064
AT3G05840_derived	AT3G05840	chr3	1743165	500	+	0.0855781	0.515862	3.24985	6.29985
AT3G06500_derived	AT3G06500	chr3	2015707	500	+	0.0515415	0	1.17927	1000
AT3G07350_derived	AT3G07350	chr3	2348793	500	+	0.0777106	0.515862	2.88292	5.58855
AT3G07590_derived	AT3G07590	chr3	2424168	500	+	0.0832919	0	1.0585	1000
AT3G08690_derived	AT3G08690	chr3	2642690	500	+	0.0848636	0	1.98244	1000
AT3G08700_derived	AT3G08700	chr3	2644547	500	+	0.0373333	0	1.91003	1000
AT3G10120_derived	AT3G10120	chr3	3130893	500	+	0.0324149	0	1.75047	1000
AT3G13750_derived	AT3G13750	chr3	4516300	500	+	0.0658813	0.171954	1.8013	10.4755
AT3G13770_derived	AT3G13770	chr3	4521535	500	+	0.00309012	1.45015	8.12265	5.60126
AT3G14415_derived	AT3G14415	chr3	4821008	500	+	0.0642148	0.211943	2.30302	10.8662
AT3G14620_derived	AT3G14620	chr3	4917080	500	+	0.0846735	0.171954	2.24303	13.0443
AT3G15190_derived	AT3G15190	chr3	5117617	500	+	0.0556894	0	1.07504	1000
AT3G15210_derived	AT3G15210	chr3	5122564	500	+	0.0337844	0.515862	23.956	46.4387
AT3G15730_derived	AT3G15730	chr3	5333747	500	+	0.0684682	0.163956	1.06381	6.48839
AT3G15790_derived	AT3G15790	chr3	5344702	500	+	0.0917518	0.0457334	1.31976	28.8578
AT3G16060_derived	AT3G16060	chr3	5451529	500	+	0.0242096	0	2.06623	1000
AT3G17670_derived	AT3G17670	chr3	6042198	500	+	0.0477714	0.343908	2.39478	6.96343
AT3G17970_derived	AT3G17970	chr3	6152020	500	+	0.0560551	0.343908	4.10848	11.9464
AT3G19540_derived	AT3G19540	chr3	6783168	500	+	0.012374	1.05736	5.48587	5.18825
AT3G20820_derived	AT3G20820	chr3	7282179	500	+	0.0372223	0.171954	1.34605	7.82799
AT3G22900_derived	AT3G22900	chr3	8116255	500	+	0.0800101	0	4.09852	1000
AT3G23920_derived	AT3G23920	chr3	8644451	500	+	0.0927145	0	1.43629	1000
AT3G24590_derived	AT3G24590	chr3	8972170	500	+	0.022159	0	1.92502	1000
AT3G25221_derived	AT3G25221	chr3	9184794	500	+	0.0720593	0	1.20996	1000
AT3G27430_derived	AT3G27430	chr3	10155344	500	+	0.00731241	0	1.36317	1000
AT3G41761_derived	AT3G41761	chr3	14196080	500	+	0.0808357	2.1112	18.352	8.69267
AT3G44890_derived	AT3G44890	chr3	16388468	500	+	0.0111232	0	1.37189	1000
AT3G45640_derived	AT3G45640	chr3	16758700	500	+	0.0464253	0.171954	9.74674	56.6823
AT3G45650_derived	AT3G45650	chr3	16761268	500	+	0.00245656	2.44147	40.6025	16.6304
AT3G45780_derived	AT3G45780	chr3	16824212	500	+	0.0534696	0	3.67554	1000
AT3G47520_derived	AT3G47520	chr3	17515043	500	+	0.00720461	0	1.21232	1000
AT3G49120_derived	AT3G49120	chr3	18210134	500	+	0.00975336	0.186774	2.95583	15.8257
AT3G49670_derived	AT3G49670	chr3	18421108	500	+	0.0833961	0	1.0587	1000
AT3G51370_derived	AT3G51370	chr3	19072197	500	+	0.0563272	0	1.5135	1000
AT3G51390_derived	AT3G51390	chr3	19078122	500	+	0.0642047	0	1.36038	1000
AT3G55980_derived	AT3G55980	chr3	20778844	500	+	0.0331046	0	1.30979	1000
AT3G56360_derived	AT3G56360	chr3	20897595	500	+	0.0187575	1.55441	13.7216	8.82755
AT3G57080_derived	AT3G57080	chr3	21127638	500	+	0.050482	0.178776	4.15956	23.2669
AT3G57890_derived	AT3G57890	chr3	21442023	500	+	0.00457862	0	1.19004	1000
AT3G58760_derived	AT3G58760	chr3	21731930	500	+	0.00716012	0	2.57589	1000
AT3G60590_derived	AT3G60590	chr3	22399906	500	+	0.0121036	0.131456	2.07367	15.7747
AT3G60600_derived	AT3G60600	chr3	22402705	500	+	0.0471641	0.178776	1.43691	8.03747
AT3G62580_derived	AT3G62580	chr3	23147953	500	+	0.0760755	0.171954	1.13017	6.57251
AT3G01120_derived	AT3G01120	chr3	38259	500	-	0.0122719	1.40292	8.1094	5.78037
AT3G03330_derived	AT3G03330	chr3	782832	500	-	0.0349973	0	1.13531	1000
AT3G04210_derived	AT3G04210	chr3	1105463	500	-	0.0186849	0.887058	10.5201	11.8595
AT3G06070_derived	AT3G06070	chr3	1830557	500	-	0.0709578	0.171954	5.00322	29.0963
AT3G06700_derived	AT3G06700	chr3	2116847	500	-	0.000695812	0.545978	11.5807	21.2109
AT3G07150_derived	AT3G07150	chr3	2263306	500	-	0.0848012	0.220352	1.56007	7.0799
AT3G07560_derived	AT3G07560	chr3	2410821	500	-	0.0466675	0	1.68596	1000
AT3G08000_derived	AT3G08000	chr3	2554329	500	-	0.0776172	0.203721	1.13985	5.59513
AT3G08570_derived	AT3G08570	chr3	2601758	500	-	0.0670812	0.1372	1.40429	10.2353
AT3G08580_derived	AT3G08580	chr3	2604942	500	-	0.0161869	0	3.61817	1000
AT3G08590_derived	AT3G08590	chr3	2607971	500	-	0.0721927	0	1.21119	1000
AT3G09390_derived	AT3G09390	chr3	2888986	500	-	0.0650605	0.202294	1.49918	7.41092
AT3G13020_derived	AT3G13020	chr3	4166495	500	-	0.095565	0	1.99778	1000
AT3G13090_derived	AT3G13090	chr3	4202513	500	-	0.0253402	0.407443	3.81382	9.36039
AT3G13100_derived	AT3G13100	chr3	4208235	500	-	0.0845455	0	7.43499	1000
AT3G13110_derived	AT3G13110	chr3	4214117	500	-	0.0631733	0.522684	6.19412	11.8506
AT3G14200_derived	AT3G14200	chr3	4712074	500	-	0.0434823	0.178776	2.24857	12.5776
AT3G19010_derived	AT3G19010	chr3	6555697	500	-	0.0223816	0.0658867	1.15346	17.5068
AT3G19020_derived	AT3G19020	chr3	6558473	500	-	0.00757123	0	1.51525	1000
AT3G19508_derived	AT3G19508	chr3	6761627	500	-	0.0901468	0	1.23652	1000
AT3G21510_derived	AT3G21510	chr3	7577675	500	-	0.0198314	0.0623637	1.01909	16.341
AT3G22120_derived	AT3G22120	chr3	7794457	500	-	0.046712	0.250789	1.54134	6.14596
AT3G23020_derived	AT3G23020	chr3	8176715	500	-	0.00902459	0.179952	4.0173	22.3243
AT3G23030_derived	AT3G23030	chr3	8180268	500	-	0.0786644	0	2.31514	1000
AT3G26000_derived	AT3G26000	chr3	9506278	500	-	0.0164531	1.91196	10.8387	5.6689
AT3G45190_derived	AT3G45190	chr3	16541173	500	-	0.0893888	0.171954	1.05759	6.15042
AT3G45980_derived	AT3G45980	chr3	16896787	500	-	0.0315362	0.324291	2.91459	8.98757
AT3G46740_derived	AT3G46740	chr3	17215313	500	-	0.074935	0.687816	3.88052	5.6418
AT3G49530_derived	AT3G49530	chr3	18361943	500	-	0.0181295	0	2.40396	1000
AT3G49580_derived	AT3G49580	chr3	18374769	500	-	0.00305172	0.0839776	2.33475	27.8021
AT3G50820_derived	AT3G50820	chr3	18890376	500	-	0.0169631	0.171954	1.9573	11.3827
AT3G51840_derived	AT3G51840	chr3	19224860	500	-	0.0783508	0.171954	1.51525	8.81194
AT3G53460_derived	AT3G53460	chr3	19818710	500	-	0.085037	0.76925	9.39526	12.2135
AT3G54300_derived	AT3G54300	chr3	20107708	500	-	0.0862343	0	1.21344	1000
AT3G54890_derived	AT3G54890	chr3	20339004	500	-	0.0842248	0.235937	8.13162	34.4652
AT3G56240_derived	AT3G56240	chr3	20862757	500	-	0.0381518	0.0879765	3.49325	39.7066
AT3G56800_derived	AT3G56800	chr3	21034037	500	-	0.0271419	0.536328	11.6847	21.7866
AT3G56810_derived	AT3G56810	chr3	21036260	500	-	0.0928597	0	4.23976	1000
AT3G58120_derived	AT3G58120	chr3	21520474	500	-	0.000976312	0	1.37713	1000
AT3G58980_derived	AT3G58980	chr3	21793945	500	-	0.0414447	0	2.80739	1000
AT3G61310_derived	AT3G61310	chr3	22690096	500	-	0.0178415	0	1.74848	1000
AT3G62850_derived	AT3G62850	chr3	23236987	500	-	0.0359374	0	17.1511	1000
AT3G62870_derived	AT3G62870	chr3	23242165	500	-	0.0975147	0	1.59401	1000
AT3G62980_derived	AT3G62980	chr3	23272616	500	-	0.00987141	0.144087	3.83545	26.6189
AT4G00100_derived	AT4G00100	chr4	38314	500	+	0.0699501	0.708282	4.09667	5.78395
AT4G01026_derived	AT4G01026	chr4	448513	500	+	0.0500811	0.178776	1.4079	7.87521
AT4G02040_derived	AT4G02040	chr4	898372	500	+	0.0135042	0	1.07119	1000
AT4G04840_derived	AT4G04840	chr4	2451591	500	+	0.0630242	0	1.25425	1000
AT4G05150_derived	AT4G05150	chr4	2662910	500	+	0.0959398	0	1.33492	1000
AT4G05320_derived	AT4G05320	chr4	2720310	500	+	0.0162663	0.171954	6.89837	40.1175
AT4G08580_derived	AT4G08580	chr4	5463909	500	+	0.0643837	0.178776	1.15864	6.48099
AT4G08950_derived	AT4G08950	chr4	5741526	500	+	0.0551858	0.171954	1.675	9.74098
AT4G11150_derived	AT4G11150	chr4	6801934	500	+	0.0490982	0	1.13848	1000
AT4G12800_derived	AT4G12800	chr4	7522672	500	+	0.0908917	0	1.70177	1000
AT4G14800_derived	AT4G14800	chr4	8502231	500	+	0.00743566	0	1.06045	1000
AT4G15000_derived	AT4G15000	chr4	8572491	500	+	0.091925	0.35073	3.29169	9.38526
AT4G15130_derived	AT4G15130	chr4	8639583	500	+	0.0554888	0.166303	1.08986	6.55347
AT4G15710_derived	AT4G15710	chr4	8940860	500	+	0.0945476	0.171954	1.35969	7.90727
AT4G18720_derived	AT4G18720	chr4	10301230	500	+	0.0861154	0	1.21365	1000
AT4G19540_derived	AT4G19540	chr4	10659235	500	+	0.0820625	0.171954	1.14393	6.65253
AT4G20360_derived	AT4G20360	chr4	10991711	500	+	0.00178434	4.18914	36.1565	8.63101
AT4G20980_derived	AT4G20980	chr4	11219339	500	+	0.0482226	0.178776	1.89303	10.5888
AT4G24090_derived	AT4G24090	chr4	12514594	500	+	0.0155715	0.222764	1.79472	8.05658
AT4G24440_derived	AT4G24440	chr4	12634762	500	+	0.0541995	0.178776	1.18948	6.65347
AT4G24570_derived	AT4G24570	chr4	12687652	500	+	0.0192981	0.529506	6.64952	12.558
AT4G24940_derived	AT4G24940	chr4	12826202	500	+	0.00755888	0	1.06066	1000
AT4G27780_derived	AT4G27780	chr4	13849889	500	+	0.0145068	0.178776	2.42981	13.5914
AT4G28480_derived	AT4G28480	chr4	14075273	500	+	0.0345916	0.178776	1.46199	8.17776
AT4G29760_derived	AT4G29760	chr4	14575150	500	+	0.0863267	0	1.21365	1000
AT4G30530_derived	AT4G30530	chr4	14922496	500	+	0.00946589	0.178776	2.69364	15.0671
AT4G33740_derived	AT4G33740	chr4	16189009	500	+	0.0778515	0.171954	1.51156	8.79049
AT4G34560_derived	AT4G34560	chr4	16508756	500	+	0.0929259	0	1.59516	1000
AT4G36410_derived	AT4G36410	chr4	17202990	500	+	0.0631676	0	1.36205	1000
AT4G38250_derived	AT4G38250	chr4	17937070	500	+	0.0279286	0.536328	5.28444	9.853
AT4G38560_derived	AT4G38560	chr4	18031335	500	+	0.0136072	0.171954	3.37444	19.6241
AT4G39840_derived	AT4G39840	chr4	18486816	500	+	0.0504516	0	1.666	1000
AT4G39950_derived	AT4G39950	chr4	18527581	500	+	0.0847315	0.343908	2.49342	7.25026
AT4G40042_derived	AT4G40042	chr4	18559846	500	+	0.0625623	0.178776	1.99206	11.1428
AT4G02140_derived	AT4G02140	chr4	948960	500	-	0.0204401	0.357552	3.79252	10.6069
AT4G02380_derived	AT4G02380	chr4	1045704	500	-	0.00591466	0.964312	10.1888	10.5659
AT4G02620_derived	AT4G02620	chr4	1148748	500	-	0.00587149	0.0166303	1.0485	63.0473
AT4G02740_derived	AT4G02740	chr4	1217091	500	-	0.0219802	0.0239936	1.30638	54.447
AT4G03490_derived	AT4G03490	chr4	1548845	500	-	0.0204348	0	1.74157	1000
AT4G05048_derived	AT4G05048	chr4	2586478	500	-	0.064543	0	1.89371	1000
AT4G05050_derived	AT4G05050	chr4	2587504	500	-	0.0515383	0.178776	2.12619	11.893
AT4G10410_derived	AT4G10410	chr4	6448483	500	-	0.00736218	0	7.87752	1000
AT4G10420_derived	AT4G10420	chr4	6452585	500	-	0.0610091	0.182934	1.28544	7.02684
AT4G12650_derived	AT4G12650	chr4	7467478	500	-	0.0778883	0.170461	1.01084	5.93007
AT4G13840_derived	AT4G13840	chr4	8013393	500	-	0.0665062	0.531858	3.444	6.47541
AT4G14030_derived	AT4G14030	chr4	8097418	500	-	0.0794127	0	1.02713	1000
AT4G14880_derived	AT4G14880	chr4	8517460	500	-	0.0404677	0.178776	1.75241	9.80228
AT4G14920_derived	AT4G14920	chr4	8530543	500	-	0.0658433	0	1.09278	1000
AT4G14990_derived	AT4G14990	chr4	8565122	500	-	0.0568697	0.171954	1.20849	7.02799
AT4G16490_derived	AT4G16490	chr4	9293043	500	-	0.0426904	1.27702	7.30502	5.72038
AT4G16520_derived	AT4G16520	chr4	9306163	500	-	0.00635672	0.11197	2.05381	18.3425
AT4G16720_derived	AT4G16720	chr4	9399460	500	-	0.0765999	0.0119968	4.79297	399.521
AT4G17170_derived	AT4G17170	chr4	9644213	500	-	0.0436353	0.363203	3.34902	9.22081
AT4G18090_derived	AT4G18090	chr4	10033511	500	-	0.0576101	0	2.30531	1000
AT4G19095_derived	AT4G19095	chr4	10452389	500	-	0.0471203	0.39497	3.64644	9.23219
AT4G19110_derived	AT4G19110	chr4	10453997	500	-	0.00740804	0	1.36635	1000
AT4G19112_derived	AT4G19112	chr4	10454028	500	-	0.0404523	0	1.54282	1000
AT4G19400_derived	AT4G19400	chr4	10580327	500	-	0.0728321	0.199947	2.55291	12.768
AT4G19515_derived	AT4G19515	chr4	10639658	500	-	0.00365938	0.131965	3.13226	23.7356
AT4G19520_derived	AT4G19520	chr4	10642158	500	-	0.00946138	0.367902	14.546	39.5376
AT4G23670_derived	AT4G23670	chr4	12332060	500	-	0.0697557	0.115969	8.83029	76.1435
AT4G25100_derived	AT4G25100	chr4	12883800	500	-	0.0782928	0	14.8654	1000
AT4G25225_derived	AT4G25225	chr4	12922434	500	-	0.0948221	0.0207879	1.06198	51.0865
AT4G25570_derived	AT4G25570	chr4	13053186	500	-	0.0494859	0	2.2745	1000
AT4G26180_derived	AT4G26180	chr4	13259561	500	-	0.00640819	0	2.27679	1000
AT4G27585_derived	AT4G27585	chr4	13766263	500	-	0.038895	0.171954	1.4765	8.58662
AT4G29450_derived	AT4G29450	chr4	14478337	500	-	0.0120889	0	1.89996	1000
AT4G29480_derived	AT4G29480	chr4	14485541	500	-	0.0953118	0	1.63266	1000
AT4G30920_derived	AT4G30920	chr4	15045957	500	-	0.0544877	1.24461	6.42495	5.16222
AT4G30930_derived	AT4G30930	chr4	15049324	500	-	0.00290825	0.306742	2.01384	6.56527
AT4G34332_derived	AT4G34332	chr4	16424216	500	-	0.053756	0.171954	2.1281	12.376
AT4G34710_derived	AT4G34710	chr4	16559562	500	-	0.0780141	0.0481458	15.072	313.049
AT4G34760_derived	AT4G34760	chr4	16581683	500	-	0.0801287	0.0199947	1.07218	53.6233
AT4G36040_derived	AT4G36040	chr4	17048671	500	-	0.0783958	0	3.4135	1000
AT4G36500_derived	AT4G36500	chr4	17225412	500	-	0.000126031	0.0119968	2.85286	237.802
AT4G36730_derived	AT4G36730	chr4	17309112	500	-	0.0895751	0.33829	2.34422	6.92961
AT4G37910_derived	AT4G37910	chr4	17824580	500	-	0.00910074	0.336988	2.63669	7.82429
AT4G38520_derived	AT4G38520	chr4	18015236	500	-	0.0312624	0	3.96548	1000
AT4G38750_derived	AT4G38750	chr4	18084408	500	-	0.0461171	0.360538	2.49837	6.92956
AT4G38781_derived	AT4G38781	chr4	18110541	500	-	0.0663779	0.171954	1.13811	6.61869
473 (xrn2xrn3)
Name	Parent Name	chromosome	position	width	strand	P value	RPKM average (WT3w)	RPKM average (xrn2xrn3)	Fold (xrn2xrn3/WT3w)*			* When RPKM average (WT) is '0', Fold (xrn2xrn3/WT) is set '1000'.
AT5G01750_derived	AT5G01750	chr5	291328	500	+	0.0344974	0.34436	1.90728	5.53862
AT5G02240_derived	AT5G02240	chr5	453159	500	+	0.0270211	0.0981908	1.14409	11.6517
AT5G04590_derived	AT5G04590	chr5	1322528	500	+	0.0123055	0.345028	2.27762	6.60127
AT5G05220_derived	AT5G05220	chr5	1550930	500	+	0.0104129	0.113835	1.6312	14.3296
AT5G05780_derived	AT5G05780	chr5	1738494	500	+	0.0645736	0.294839	3.00843	10.2037
AT5G06310_derived	AT5G06310	chr5	1930953	500	+	0.0604409	0.196382	2.45914	12.5222
AT5G06360_derived	AT5G06360	chr5	1946745	500	+	0.047611	0.196382	4.31261	21.9604
AT5G08760_derived	AT5G08760	chr5	2855619	500	+	0.0169419	5.12332	29.3666	5.73195
AT5G09876_derived	AT5G09876	chr5	3080437	500	+	0.0502506	0.294572	3.81911	12.9649
AT5G11740_derived	AT5G11740	chr5	3784794	500	+	0.0137655	1.24099	29.0174	23.3825
AT5G13070_derived	AT5G13070	chr5	4149254	500	+	0.0846853	0.246169	1.33558	5.42545
AT5G14120_derived	AT5G14120	chr5	4558712	500	+	0.0304733	0	4.93332	1000
AT5G15440_derived	AT5G15440	chr5	5014283	500	+	0.0199663	0	1.31342	1000
AT5G17920_derived	AT5G17920	chr5	5939489	500	+	0.0591156	0.0984571	3.34761	34.0007
AT5G18830_derived	AT5G18830	chr5	6280683	500	+	0.0137262	0	1.03836	1000
AT5G19160_derived	AT5G19160	chr5	6432730	500	+	0.0897283	0	3.15722	1000
AT5G19240_derived	AT5G19240	chr5	6471064	500	+	0.00773071	0.246169	9.55683	38.8222
AT5G19550_derived	AT5G19550	chr5	6601821	500	+	0.0340361	0	1.61012	1000
AT5G19780_derived	AT5G19780	chr5	6689173	500	+	0.0282414	0.294839	6.03927	20.4833
AT5G20010_derived	AT5G20010	chr5	6762096	500	+	0.0105368	0	3.27186	1000
AT5G20080_derived	AT5G20080	chr5	6786666	500	+	0.0926251	0.246169	1.88616	7.66203
AT5G20130_derived	AT5G20130	chr5	6798901	500	+	0.0783801	0.246837	1.58974	6.44046
AT5G20190_derived	AT5G20190	chr5	6815381	500	+	0.021971	1.03401	9.20974	8.90679
AT5G20220_derived	AT5G20220	chr5	6825983	500	+	0.0895958	0	5.19307	1000
AT5G24314_derived	AT5G24314	chr5	8279242	500	+	0.0412358	0.0984571	2.14049	21.7404
AT5G24930_derived	AT5G24930	chr5	8591238	500	+	0.0354242	0	2.24726	1000
AT5G24990_derived	AT5G24990	chr5	8611696	500	+	0.0096575	0	1.00539	1000
AT5G25250_derived	AT5G25250	chr5	8751638	500	+	0.0610426	0.246169	1.93573	7.86341
AT5G27950_derived	AT5G27950	chr5	9987992	500	+	0.0178784	0.196382	2.33089	11.8692
AT5G37490_derived	AT5G37490	chr5	14889153	500	+	0.0486441	0.492338	6.1365	12.464
AT5G38600_derived	AT5G38600	chr5	15460769	500	+	0.0421499	0.482047	3.30251	6.85102
AT5G38980_derived	AT5G38980	chr5	15607352	500	+	0.0222602	0	1.22922	1000
AT5G42960_derived	AT5G42960	chr5	17236681	500	+	0.066014	0.491487	3.26484	6.64279
AT5G45428_derived	AT5G45428	chr5	18411969	500	+	0.0896153	0.0984571	1.29138	13.1162
AT5G45430_derived	AT5G45430	chr5	18411979	500	+	0.0814575	0.0984571	1.33374	13.5464
AT5G46330_derived	AT5G46330	chr5	18795548	500	+	0.0347373	0.196382	3.24332	16.5154
AT5G48400_derived	AT5G48400	chr5	19619248	500	+	0.013367	0	2.07787	1000
AT5G54160_derived	AT5G54160	chr5	21984365	500	+	0.00149399	0.442551	2.28164	5.15566
AT5G54490_derived	AT5G54490	chr5	22121933	500	+	0.0592671	0.83558	4.43057	5.30239
AT5G55700_derived	AT5G55700	chr5	22554966	500	+	0.0717855	0.196648	1.33557	6.7917
AT5G56800_derived	AT5G56800	chr5	22974310	500	+	0.0109113	0.0984571	1.95991	19.9063
AT5G57070_derived	AT5G57070	chr5	23098453	500	+	0.071138	0	1.13417	1000
AT5G57710_derived	AT5G57710	chr5	23388355	500	+	0.0849494	0.0981908	1.63199	16.6206
AT5G57760_derived	AT5G57760	chr5	23401269	500	+	0.0971922	0.0981908	1.05857	10.7807
AT5G58300_derived	AT5G58300	chr5	23575086	500	+	0.00455065	0	1.05265	1000
AT5G58412_derived	AT5G58412	chr5	23618347	500	+	0.0195359	0	1.31428	1000
AT5G59910_derived	AT5G59910	chr5	24127937	500	+	0.0071601	1.13314	7.96036	7.02505
AT5G60270_derived	AT5G60270	chr5	24260045	500	+	0.0965504	0.253359	3.00851	11.8745
AT5G61010_derived	AT5G61010	chr5	24556751	500	+	0.0455544	0	1.18766	1000
AT5G61180_derived	AT5G61180	chr5	24614176	500	+	0.0396366	0	1.8109	1000
AT5G66570_derived	AT5G66570	chr5	26570280	500	+	0.0215887	0.835314	8.56261	10.2508
AT5G66640_derived	AT5G66640	chr5	26601951	500	+	0.0232882	0	1.26295	1000
AT5G01100_derived	AT5G01100	chr5	34096	500	-	0.0435001	0	1.38111	1000
AT5G01710_derived	AT5G01710	chr5	263011	500	-	0.0296534	0.336179	5.49105	16.3337
AT5G01712_derived	AT5G01712	chr5	263011	500	-	0.0296534	0.336179	5.49105	16.3337
AT5G03850_derived	AT5G03850	chr5	1027840	500	-	0.0341594	0.9512	11.1338	11.705
AT5G03880_derived	AT5G03880	chr5	1038008	500	-	0.0572059	0.229647	2.32048	10.1046
AT5G06320_derived	AT5G06320	chr5	1930293	500	-	0.0781822	0.392763	2.36942	6.03269
AT5G08040_derived	AT5G08040	chr5	2576702	500	-	0.0404293	0.0530714	2.07349	39.0699
AT5G08130_derived	AT5G08130	chr5	2605700	500	-	0.0716218	0	1.67395	1000
AT5G08550_derived	AT5G08550	chr5	2765142	500	-	0.0709198	0.0166425	1.16939	70.2653
AT5G09510_derived	AT5G09510	chr5	2954613	500	-	0.0711168	0	1.33506	1000
AT5G09650_derived	AT5G09650	chr5	2990649	500	-	0.00554881	0.0424717	1.5041	35.4142
AT5G10360_derived	AT5G10360	chr5	3257974	500	-	0.0408195	0	2.19221	1000
AT5G11070_derived	AT5G11070	chr5	3515717	500	-	0.0148846	0	8.912	1000
AT5G11410_derived	AT5G11410	chr5	3637931	500	-	0.0191549	0.771249	4.79268	6.21418
AT5G11960_derived	AT5G11960	chr5	3858079	500	-	0.0943129	0	1.99086	1000
AT5G12140_derived	AT5G12140	chr5	3922409	500	-	0.0901785	0.393296	2.01313	5.1186
AT5G12420_derived	AT5G12420	chr5	4023814	500	-	0.0551861	0.0984571	1.0394	10.5568
AT5G13620_derived	AT5G13620	chr5	4384885	500	-	0.0763033	0	1.27644	1000
AT5G13630_derived	AT5G13630	chr5	4386834	500	-	0.0111791	1.48283	71.2341	48.0392
AT5G13710_derived	AT5G13710	chr5	4423195	500	-	0.02493	0.344626	1.95627	5.6765
AT5G13880_derived	AT5G13880	chr5	4476854	500	-	0.0367293	0	1.00283	1000
AT5G14080_derived	AT5G14080	chr5	4542601	500	-	0.0353874	0	1.12326	1000
AT5G14490_derived	AT5G14490	chr5	4670279	500	-	0.0916605	0.294839	5.63585	19.115
AT5G14940_derived	AT5G14940	chr5	4831248	500	-	0.0213692	0	1.36104	1000
AT5G16100_derived	AT5G16100	chr5	5258051	500	-	0.0663651	0	5.21436	1000
AT5G16610_derived	AT5G16610	chr5	5444422	500	-	0.0245213	0.196382	2.37388	12.0881
AT5G16970_derived	AT5G16970	chr5	5575668	500	-	0.0728548	0	1.61914	1000
AT5G17640_derived	AT5G17640	chr5	5810435	500	-	0.0942805	0	1.81311	1000
AT5G18590_derived	AT5G18590	chr5	6177854	500	-	0.0409419	0.0250342	1.57212	62.7989
AT5G25350_derived	AT5G25350	chr5	8793752	500	-	0.029355	0.1151	2.60935	22.6703
AT5G25475_derived	AT5G25475	chr5	8867297	500	-	0.0135375	1.03223	7.67268	7.43313
AT5G28540_derived	AT5G28540	chr5	10539960	500	-	0.0602941	0.579019	5.49945	9.49788
AT5G34850_derived	AT5G34850	chr5	13107654	500	-	0.0067902	0	1.88989	1000
AT5G37770_derived	AT5G37770	chr5	14998354	500	-	0.0257174	0.171067	3.18327	18.6084
AT5G39530_derived	AT5G39530	chr5	15825589	500	-	0.0339407	0	3.2207	1000
AT5G40450_derived	AT5G40450	chr5	16184150	500	-	0.0352649	0	1.12303	1000
AT5G41240_derived	AT5G41240	chr5	16497655	500	-	0.0283698	0.113169	1.13059	9.99029
AT5G43250_derived	AT5G43250	chr5	17355674	500	-	0.0705361	0.59363	3.35662	5.6544
AT5G43900_derived	AT5G43900	chr5	17656411	500	-	0.0491335	0	1.14966	1000
AT5G46800_derived	AT5G46800	chr5	18988131	500	-	0.0569791	0	1.07893	1000
AT5G47180_derived	AT5G47180	chr5	19160642	500	-	0.0638546	0	1.23076	1000
AT5G48020_derived	AT5G48020	chr5	19462158	500	-	0.0872347	0	1.11855	1000
AT5G49720_derived	AT5G49720	chr5	20196891	500	-	0.0626766	0	2.47094	1000
AT5G51110_derived	AT5G51110	chr5	20777632	500	-	0.069241	0	2.175	1000
AT5G51550_derived	AT5G51550	chr5	20938994	500	-	0.0766217	0.294572	2.49746	8.47827
AT5G52180_derived	AT5G52180	chr5	21199555	500	-	0.0655777	0.246169	1.50577	6.1168
AT5G54940_derived	AT5G54940	chr5	22307771	500	-	0.00504418	8.7241	55.4729	6.35859
AT5G56710_derived	AT5G56710	chr5	22943331	500	-	0.0143093	0.28667	1.81837	6.3431
AT5G57540_derived	AT5G57540	chr5	23302496	500	-	0.0842249	0	1.99122	1000
AT5G58470_derived	AT5G58470	chr5	23637207	500	-	0.0137102	0.0981908	2.57471	26.2215
AT5G60960_derived	AT5G60960	chr5	24527750	500	-	0.0946005	1.26363	8.44953	6.68673
AT5G61310_derived	AT5G61310	chr5	24652852	500	-	0.0891252	0.196382	1.0173	5.1802
AT5G61590_derived	AT5G61590	chr5	24763938	500	-	0.0367351	2.38396	27.588	11.5723
AT5G61660_derived	AT5G61660	chr5	24778715	500	-	0.0478521	0.108956	1.39556	12.8086
AT5G62300_derived	AT5G62300	chr5	25020700	500	-	0.0469495	0.0918001	3.27321	35.6558
AT5G62390_derived	AT5G62390	chr5	25051478	500	-	0.0872128	0.0981908	1.04911	10.6844
AT5G62790_derived	AT5G62790	chr5	25213625	500	-	0.000391193	0	1.69524	1000
AT5G64130_derived	AT5G64130	chr5	25663850	500	-	0.0323807	0.0483337	1.01632	21.0272
AT5G64150_derived	AT5G64150	chr5	25668331	500	-	0.0300082	0.0981908	1.51438	15.4228
AT5G67480_derived	AT5G67480	chr5	26930439	500	-	0.0261417	5.04025	44.3859	8.80629
AT1G06650_derived	AT1G06650	chr1	2037368	500	+	0.0375661	0.294572	2.33135	7.91434
AT1G07890_derived	AT1G07890	chr1	2439667	500	+	0.0377802	0.196648	1.52707	7.76548
AT1G11260_derived	AT1G11260	chr1	3780339	500	+	0.0893678	0.0981908	5.74417	58.5001
AT1G11860_derived	AT1G11860	chr1	4003444	500	+	0.031434	3.75009	24.2063	6.45485
AT1G13260_derived	AT1G13260	chr1	4543744	500	+	0.0120986	0	4.93643	1000
AT1G15690_derived	AT1G15690	chr1	5402735	500	+	0.00731472	0	1.28817	1000
AT1G15760_derived	AT1G15760	chr1	5426324	500	+	0.0899641	0.0981908	1.25063	12.7367
AT1G15950_derived	AT1G15950	chr1	5482182	500	+	0.0444939	0.0981908	1.48958	15.1703
AT1G16020_derived	AT1G16020	chr1	5501360	500	+	0.0747182	0	1.20189	1000
AT1G17530_derived	AT1G17530	chr1	6028508	500	+	0.0378028	0.196648	1.52626	7.76139
AT1G17610_derived	AT1G17610	chr1	6058359	500	+	0.0273293	0	2.43708	1000
AT1G17630_derived	AT1G17630	chr1	6066722	500	+	0.0672386	0.196648	1.44125	7.32909
AT1G19620_derived	AT1G19620	chr1	6785077	500	+	0.061785	0.294572	2.05554	6.97805
AT1G19770_derived	AT1G19770	chr1	6833839	500	+	0.0541044	0.835314	5.06725	6.06628
AT1G22800_derived	AT1G22800	chr1	8074359	500	+	0.0110743	0.196914	3.33564	16.9395
AT1G23410_derived	AT1G23410	chr1	8315533	500	+	0.0919987	0.196382	1.50485	7.66288
AT1G23490_derived	AT1G23490	chr1	8338674	500	+	0.0808371	1.77082	9.83712	5.55513
AT1G27330_derived	AT1G27330	chr1	9494071	500	+	0.00401539	0.0981908	4.71843	48.0537
AT1G27480_derived	AT1G27480	chr1	9546287	500	+	0.00257305	0	1.18053	1000
AT1G29930_derived	AT1G29930	chr1	10479050	500	+	0.0444653	0.443485	6.04808	13.6376
AT1G30230_derived	AT1G30230	chr1	10640784	500	+	0.0860992	0.053256	1.01753	19.1063
AT1G30270_derived	AT1G30270	chr1	10658899	500	+	0.0514369	0.0981908	2.15911	21.9889
AT1G30380_derived	AT1G30380	chr1	10723249	500	+	0.0871345	0.738507	4.8069	6.50895
AT1G31300_derived	AT1G31300	chr1	11196314	500	+	0.0712068	0	1.52655	1000
AT1G32700_derived	AT1G32700	chr1	11829761	500	+	0.0880674	0.196648	2.69268	13.6929
AT1G33140_derived	AT1G33140	chr1	12024785	500	+	0.0864004	0.221135	4.06512	18.383
AT1G34190_derived	AT1G34190	chr1	12454144	500	+	0.00353541	0.294572	7.96852	27.0511
AT1G34360_derived	AT1G34360	chr1	12546174	500	+	0.0709965	0	1.14409	1000
AT1G35140_derived	AT1G35140	chr1	12853130	500	+	0.0619417	0	1.42482	1000
AT1G36320_derived	AT1G36320	chr1	13674100	500	+	0.0897931	0	1.48275	1000
AT1G43680_derived	AT1G43680	chr1	16473268	500	+	0.05894	0	1.68095	1000
AT1G45201_derived	AT1G45201	chr1	17128653	500	+	0.0770772	0	1.20769	1000
AT1G49340_derived	AT1G49340	chr1	18264464	500	+	0.0261815	0.134671	1.2501	9.28259
AT1G51690_derived	AT1G51690	chr1	19170448	500	+	0.0350446	0	1.12383	1000
AT1G53542_derived	AT1G53542	chr1	19981815	500	+	0.0432548	0.294572	2.14021	7.26546
AT1G54770_derived	AT1G54770	chr1	20436010	500	+	0.0946023	0.294839	2.16185	7.3323
AT1G55000_derived	AT1G55000	chr1	20516498	500	+	0.0711168	0	1.33506	1000
AT1G61970_derived	AT1G61970	chr1	22907632	500	+	0.0504423	0.369581	2.03149	5.49673
AT1G66150_derived	AT1G66150	chr1	24634751	500	+	0.0568118	0	1.48875	1000
AT1G66580_derived	AT1G66580	chr1	24840614	500	+	0.000606899	0	1.69582	1000
AT1G68580_derived	AT1G68580	chr1	25756078	500	+	0.0365567	0.0516152	1.56393	30.2998
AT1G68585_derived	AT1G68585	chr1	25757565	500	+	0.0575965	0.426259	5.75554	13.5024
AT1G68840_derived	AT1G68840	chr1	25881738	500	+	0.0423119	0	2.07197	1000
AT1G68930_derived	AT1G68930	chr1	25920547	500	+	0.0881202	0.0981908	1.43632	14.6278
AT1G70100_derived	AT1G70100	chr1	26406121	500	+	0.0977958	0	1.75821	1000
AT1G70190_derived	AT1G70190	chr1	26431580	500	+	0.00636837	0.246169	4.5977	18.677
AT1G71140_derived	AT1G71140	chr1	26826750	500	+	0.0910384	0.246837	1.29339	5.23985
AT1G72650_derived	AT1G72650	chr1	27353744	500	+	0.0279355	0.785526	12.4835	15.8919
AT1G72660_derived	AT1G72660	chr1	27356672	500	+	0.0448036	0	1.81395	1000
AT1G72920_derived	AT1G72920	chr1	27439093	500	+	0.0864762	0.615492	3.39256	5.51195
AT1G75190_derived	AT1G75190	chr1	28220229	500	+	0.053775	0	1.10995	1000
AT1G75230_derived	AT1G75230	chr1	28236743	500	+	0.0499834	0.294572	3.7071	12.5847
AT1G75350_derived	AT1G75350	chr1	28272834	500	+	0.0574813	0.835847	6.31563	7.55597
AT1G76680_derived	AT1G76680	chr1	28778469	500	+	7.53297e-05	0.952422	6.05012	6.35235
AT1G78080_derived	AT1G78080	chr1	29366075	500	+	0.0199421	0.0981908	2.56451	26.1176
AT1G79040_derived	AT1G79040	chr1	29737011	500	+	0.0040951	0	5.68594	1000
AT1G03475_derived	AT1G03475	chr1	868551	500	-	0.0523219	0.474178	3.25746	6.86969
AT1G04140_derived	AT1G04140	chr1	1075043	500	-	0.0216456	0	1.03173	1000
AT1G05190_derived	AT1G05190	chr1	1501844	500	-	0.00762516	0.0897364	1.49141	16.6199
AT1G05940_derived	AT1G05940	chr1	1800662	500	-	0.00773384	0	1.88598	1000
AT1G07135_derived	AT1G07135	chr1	2189428	500	-	0.034048	0	1.61064	1000
AT1G08380_derived	AT1G08380	chr1	2640313	500	-	0.0752057	0.0889031	2.4395	27.4399
AT1G09020_derived	AT1G09020	chr1	2899414	500	-	0.0223331	0.0981908	1.8644	18.9875
AT1G09195_derived	AT1G09195	chr1	2967440	500	-	0.0758177	0.589677	3.35025	5.6815
AT1G10350_derived	AT1G10350	chr1	3392907	500	-	0.00526304	1.22987	9.46719	7.69773
AT1G12090_derived	AT1G12090	chr1	4089347	500	-	0.0289201	0.284447	2.58471	9.0868
AT1G12310_derived	AT1G12310	chr1	4186665	500	-	0.0250248	0.0981908	2.00909	20.4611
AT1G13210_derived	AT1G13210	chr1	4508463	500	-	0.0685722	0	2.13969	1000
AT1G13560_derived	AT1G13560	chr1	4638014	500	-	0.0374492	0.150581	1.20769	8.02018
AT1G13610_derived	AT1G13610	chr1	4663331	500	-	0.0135749	0.196648	2.52346	12.8324
AT1G14510_derived	AT1G14510	chr1	4961386	500	-	0.0596112	0.0965266	1.32667	13.7441
AT1G14690_derived	AT1G14690	chr1	5051260	500	-	0.0230465	0.0984571	2.35144	23.8829
AT1G15770_derived	AT1G15770	chr1	5426392	500	-	0.00781225	0	1.88575	1000
AT1G15800_derived	AT1G15800	chr1	5440582	500	-	0.0278382	0.0981908	2.94489	29.9915
AT1G20220_derived	AT1G20220	chr1	7004379	500	-	0.0199553	0.232349	1.31364	5.65374
AT1G20340_derived	AT1G20340	chr1	7041929	500	-	0.0698862	3.46195	29.4772	8.51464
AT1G21500_derived	AT1G21500	chr1	7529382	500	-	0.063312	0.209895	2.33443	11.1219
AT1G21830_derived	AT1G21830	chr1	7660618	500	-	0.000918621	0.0231664	1.22288	52.7867
AT1G25400_derived	AT1G25400	chr1	8910630	500	-	0.0228108	0.345294	4.75655	13.7754
AT1G27700_derived	AT1G27700	chr1	9639698	500	-	0.0115027	0	1.07969	1000
AT1G27720_derived	AT1G27720	chr1	9642851	500	-	0.0996844	0.204446	1.3007	6.36206
AT1G27730_derived	AT1G27730	chr1	9647641	500	-	0.0738995	0.246837	2.17105	8.79549
AT1G27900_derived	AT1G27900	chr1	9714953	500	-	0.0822667	0	1.46289	1000
AT1G29690_derived	AT1G29690	chr1	10378520	500	-	0.0297749	0.294572	2.67156	9.06928
AT1G29880_derived	AT1G29880	chr1	10458978	500	-	0.00462076	0.0338796	2.26712	66.917
AT1G29920_derived	AT1G29920	chr1	10474284	500	-	0.0366361	0.512496	43.9828	85.8208
AT1G31540_derived	AT1G31540	chr1	11287952	500	-	0.00406673	0	2.9737	1000
AT1G32400_derived	AT1G32400	chr1	11688606	500	-	0.0614786	0	3.75647	1000
AT1G33050_derived	AT1G33050	chr1	11967327	500	-	0.0195849	0.0582321	1.10394	18.9576
AT1G41880_derived	AT1G41880	chr1	15650527	500	-	0.0127014	0	2.76582	1000
AT1G42990_derived	AT1G42990	chr1	16135352	500	-	0.0534676	0.934705	6.12535	6.55325
AT1G43860_derived	AT1G43860	chr1	16621568	500	-	0.0560313	0.0981908	1.15407	11.7534
AT1G44446_derived	AT1G44446	chr1	16847859	500	-	0.0386402	1.34617	9.49484	7.05324
AT1G47750_derived	AT1G47750	chr1	17568756	500	-	0.0381394	0.34436	2.2887	6.64625
AT1G49410_derived	AT1G49410	chr1	18284948	500	-	0.0447336	0.0270274	1.52875	56.5629
AT1G49500_derived	AT1G49500	chr1	18321308	500	-	0.0564304	2.72874	27.7794	10.1803
AT1G51805_derived	AT1G51805	chr1	19220477	500	-	0.0500386	0.213557	1.49222	6.98748
AT1G51980_derived	AT1G51980	chr1	19322882	500	-	0.028609	0.246169	4.91608	19.9703
AT1G52280_derived	AT1G52280	chr1	19467469	500	-	0.0421267	0.0714297	2.71823	38.0546
AT1G52300_derived	AT1G52300	chr1	19474398	500	-	0.0616372	0.294572	11.8251	40.1433
AT1G53170_derived	AT1G53170	chr1	19820837	500	-	0.00959103	0.639731	3.47636	5.43409
AT1G55535_derived	AT1G55535	chr1	20731146	500	-	0.0934036	0.196382	1.06597	5.42807
AT1G55960_derived	AT1G55960	chr1	20927143	500	-	0.0357051	0.0984571	2.31246	23.487
AT1G57680_derived	AT1G57680	chr1	21361988	500	-	0.0271152	0.464326	4.69067	10.1021
AT1G57980_derived	AT1G57980	chr1	21438732	500	-	0.0335287	0	2.62007	1000
AT1G57990_derived	AT1G57990	chr1	21441005	500	-	0.0107128	0.294839	11.2355	38.1074
AT1G60550_derived	AT1G60550	chr1	22305331	500	-	0.0538432	0.090735	7.14154	78.7077
AT1G60600_derived	AT1G60600	chr1	22324145	500	-	0.00642084	0.357674	3.7928	10.6041
AT1G61097_derived	AT1G61097	chr1	22506419	500	-	0.0708913	0	1.52569	1000
AT1G61360_derived	AT1G61360	chr1	22637228	500	-	0.0907892	0.242981	1.28373	5.28327
AT1G61370_derived	AT1G61370	chr1	22641596	500	-	0.0797041	0.0458959	1.06523	23.2096
AT1G61690_derived	AT1G61690	chr1	22782107	500	-	0.0388978	0	2.52752	1000
AT1G63610_derived	AT1G63610	chr1	23583021	500	-	0.0673302	0.442817	4.95929	11.1994
AT1G65320_derived	AT1G65320	chr1	24259388	500	-	0.0415673	0	1.13496	1000
AT1G67740_derived	AT1G67740	chr1	25393568	500	-	0.0760956	0.409406	2.76168	6.74558
AT1G68550_derived	AT1G68550	chr1	25724955	500	-	0.0772447	0	1.2074	1000
AT1G68552_derived	AT1G68552	chr1	25724955	500	-	0.0772447	0	1.2074	1000
AT1G69935_derived	AT1G69935	chr1	26341301	500	-	0.0609422	1.32363	7.43879	5.62
AT1G70410_derived	AT1G70410	chr1	26533426	500	-	0.0809276	0.359278	2.35083	6.5432
AT1G71950_derived	AT1G71950	chr1	27079684	500	-	0.080999	0.294839	1.6317	5.53422
AT1G72430_derived	AT1G72430	chr1	27264411	500	-	0.0943798	0.185331	2.02522	10.9276
AT1G72610_derived	AT1G72610	chr1	27338614	500	-	0.0741473	0.785793	11.8271	15.0511
AT1G73820_derived	AT1G73820	chr1	27755012	500	-	0.012688	0.196648	4.11057	20.9032
AT1G75120_derived	AT1G75120	chr1	28196357	500	-	0.00458749	0	1.47477	1000
AT1G75690_derived	AT1G75690	chr1	28421610	500	-	0.0290689	0.538411	3.88189	7.2099
AT1G76180_derived	AT1G76180	chr1	28586273	500	-	0.0270272	0	1.78715	1000
AT2G01860_derived	AT2G01860	chr2	389920	500	+	0.0930348	2.04394	10.4864	5.13047
AT2G02050_derived	AT2G02050	chr2	491997	500	+	0.0571612	0	1.86411	1000
AT2G02410_derived	AT2G02410	chr2	634901	500	+	0.0767772	0.540742	2.85346	5.27694
AT2G03120_derived	AT2G03120	chr2	940341	500	+	0.0141125	1.13109	10.9169	9.65167
AT2G04530_derived	AT2G04530	chr2	1578743	500	+	0.0618636	0.246169	1.5262	6.19981
AT2G17033_derived	AT2G17033	chr2	7403648	500	+	0.0229826	0.196382	1.99449	10.1562
AT2G18020_derived	AT2G18020	chr2	7838306	500	+	0.0602856	0.0984571	1.69229	17.1881
AT2G18328_derived	AT2G18328	chr2	7964911	500	+	0.0373266	0.0984571	1.50462	15.282
AT2G19460_derived	AT2G19460	chr2	8432107	500	+	0.0354364	0	1.12274	1000
AT2G19480_derived	AT2G19480	chr2	8441350	500	+	0.0254514	0.0981908	2.54425	25.9112
AT2G20140_derived	AT2G20140	chr2	8695086	500	+	0.00501054	2.83831	19.328	6.80967
AT2G20495_derived	AT2G20495	chr2	8835265	500	+	0.0772247	0.33285	2.30831	6.93498
AT2G22425_derived	AT2G22425	chr2	9515537	500	+	0.0712068	0	1.52655	1000
AT2G23350_derived	AT2G23350	chr2	9946271	500	+	0.0367517	0.0981908	1.71637	17.4799
AT2G24395_derived	AT2G24395	chr2	10376267	500	+	0.0720459	0.196914	1.14461	5.81273
AT2G24790_derived	AT2G24790	chr2	10568147	500	+	0.0247867	0.344626	3.3281	9.65712
AT2G25250_derived	AT2G25250	chr2	10754715	500	+	0.0268842	0.0984571	1.14432	11.6225
AT2G27710_derived	AT2G27710	chr2	11817869	500	+	0.0339407	0	1.61035	1000
AT2G28840_derived	AT2G28840	chr2	12380744	500	+	0.0298836	0.246837	3.43279	13.9071
AT2G30020_derived	AT2G30020	chr2	12816090	500	+	0.0223614	0.442551	2.90345	6.56072
AT2G30040_derived	AT2G30040	chr2	12823171	500	+	0.0622915	0.294572	2.62799	8.92137
AT2G30590_derived	AT2G30590	chr2	13035595	500	+	0.0773199	0.490954	3.5608	7.25281
AT2G30600_derived	AT2G30600	chr2	13041686	500	+	0.0126866	0.196648	7.92007	40.2754
AT2G34430_derived	AT2G34430	chr2	14525765	500	+	0.0503	0.196382	6.87629	35.015
AT2G38140_derived	AT2G38140	chr2	15981614	500	+	0.0205032	0.0984571	1.12371	11.4132
AT2G38250_derived	AT2G38250	chr2	16019502	500	+	0.00728677	0.737656	4.68261	6.34796
AT2G39850_derived	AT2G39850	chr2	16634255	500	+	0.0205501	0	9.46023	1000
AT2G41100_derived	AT2G41100	chr2	17139614	500	+	0.00825468	0	7.80804	1000
AT2G41110_derived	AT2G41110	chr2	17141433	500	+	0.000611595	0.34436	13.3509	38.7702
AT2G41440_derived	AT2G41440	chr2	17274372	500	+	0.0707861	0	1.52592	1000
AT2G41450_derived	AT2G41450	chr2	17281832	500	+	0.0818789	0.104848	2.26356	21.589
AT2G42190_derived	AT2G42190	chr2	17584196	500	+	0.0498098	0.0981908	2.48013	25.2583
AT2G42750_derived	AT2G42750	chr2	17795682	500	+	0.00642249	0.0981908	1.77968	18.1247
AT2G44080_derived	AT2G44080	chr2	18238175	500	+	0.0373482	0.294572	4.16034	14.1233
AT2G45080_derived	AT2G45080	chr2	18592457	500	+	0.0462673	0.196648	2.73366	13.9013
AT2G45180_derived	AT2G45180	chr2	18626999	500	+	0.00917835	0.345028	84.4787	244.846
AT2G46220_derived	AT2G46220	chr2	18980772	500	+	0.0992709	0	3.77587	1000
AT2G47640_derived	AT2G47640	chr2	19538626	500	+	0.0268482	0.196382	2.62713	13.3777
AT2G48020_derived	AT2G48020	chr2	19647182	500	+	0.067299	0.246169	1.45261	5.90088
AT2G02230_derived	AT2G02230	chr2	589721	500	-	0.0867658	0.260431	1.75764	6.74896
AT2G04050_derived	AT2G04050	chr2	1336886	500	-	0.00580163	0.375981	2.56461	6.82113
AT2G05070_derived	AT2G05070	chr2	1798734	500	-	0.0323157	0.442576	3.39588	7.67298
AT2G05100_derived	AT2G05100	chr2	1822740	500	-	0.0684243	7.92295	97.3234	12.2837
AT2G06050_derived	AT2G06050	chr2	2358614	500	-	0.009514	0.737389	5.4047	7.32951
AT2G13360_derived	AT2G13360	chr2	5538740	500	-	0.00170309	0.869804	30.1415	34.6532
AT2G16090_derived	AT2G16090	chr2	6986334	500	-	0.0199663	0	1.31342	1000
AT2G16450_derived	AT2G16450	chr2	7131020	500	-	0.0249084	0.139797	1.43144	10.2394
AT2G16500_derived	AT2G16500	chr2	7150122	500	-	0.00553775	0.00499275	2.72844	546.48
AT2G17695_derived	AT2G17695	chr2	7683612	500	-	0.012577	0.344626	3.66595	10.6375
AT2G19310_derived	AT2G19310	chr2	8369294	500	-	0.0856203	0.154878	1.06	6.84412
AT2G20625_derived	AT2G20625	chr2	8895654	500	-	0.0761007	0	1.21754	1000
AT2G20800_derived	AT2G20800	chr2	8952752	500	-	0.0980657	0	1.1977	1000
AT2G21970_derived	AT2G21970	chr2	9356483	500	-	0.0825162	0.110877	1.62839	14.6865
AT2G26080_derived	AT2G26080	chr2	11108503	500	-	0.00590828	0	2.51748	1000
AT2G26740_derived	AT2G26740	chr2	11392465	500	-	0.0702159	0.06657	1.68448	25.3039
AT2G27800_derived	AT2G27800	chr2	11849289	500	-	0.0968352	0.233652	1.23555	5.288
AT2G30500_derived	AT2G30500	chr2	12997659	500	-	0.0289711	0	1.4207	1000
AT2G30520_derived	AT2G30520	chr2	13002242	500	-	0.0391299	1.22861	6.50522	5.29478
AT2G30790_derived	AT2G30790	chr2	13118547	500	-	0.090983	0.234926	1.34373	5.7198
AT2G31070_derived	AT2G31070	chr2	13219978	500	-	0.014612	0.0981908	1.2212	12.4371
AT2G34420_derived	AT2G34420	chr2	14522024	500	-	0.00436424	19.7891	101.231	5.1155
AT2G36300_derived	AT2G36300	chr2	15212522	500	-	0.0521313	0	1.61758	1000
AT2G36880_derived	AT2G36880	chr2	15478866	500	-	0.0240475	0	1.13987	1000
AT2G37190_derived	AT2G37190	chr2	15618907	500	-	0.063755	1.35518	7.44475	5.49355
AT2G37460_derived	AT2G37460	chr2	15725948	500	-	0.0636345	0.34436	1.78666	5.18836
AT2G38130_derived	AT2G38130	chr2	15978012	500	-	0.0845711	0.19738	1.56031	7.90508
AT2G38160_derived	AT2G38160	chr2	15986143	500	-	0.0655267	0.0981908	2.32409	23.6692
AT2G38170_derived	AT2G38170	chr2	15988583	500	-	0.0180753	0.0981908	1.09353	11.1368
AT2G39240_derived	AT2G39240	chr2	16384286	500	-	0.0110375	0.248662	1.61058	6.47698
AT2G40930_derived	AT2G40930	chr2	17075812	500	-	0.0350446	0	1.12383	1000
AT2G41420_derived	AT2G41420	chr2	17265977	500	-	0.0748369	0.200243	1.15361	5.76104
AT2G44910_derived	AT2G44910	chr2	18517387	500	-	0.0104166	0.0981908	1.40445	14.3033
AT2G46330_derived	AT2G46330	chr2	19018008	500	-	0.0391959	0.979144	5.07345	5.18151
AT3G01600_derived	AT3G01600	chr3	231107	500	+	0.0393376	0.196648	5.61881	28.5729
AT3G02370_derived	AT3G02370	chr3	485340	500	+	0.0549729	0.336445	2.22131	6.6023
AT3G02490_derived	AT3G02490	chr3	515927	500	+	0.0313532	0	2.67816	1000
AT3G04410_derived	AT3G04410	chr3	1169207	500	+	0.0413163	0.53256	4.83134	9.0719
AT3G06980_derived	AT3G06980	chr3	2204835	500	+	0.0609538	0.786059	8.96269	11.4021
AT3G07750_derived	AT3G07750	chr3	2475449	500	+	0.0632444	0.196382	2.03367	10.3557
AT3G07790_derived	AT3G07790	chr3	2489222	500	+	0.0403846	0.246169	2.3047	9.36227
AT3G08690_derived	AT3G08690	chr3	2642690	500	+	0.068532	0	2.14147	1000
AT3G08700_derived	AT3G08700	chr3	2644547	500	+	0.013525	0	2.07793	1000
AT3G10985_derived	AT3G10985	chr3	3443447	500	+	0.0982665	0.74392	8.65981	11.6408
AT3G11120_derived	AT3G11120	chr3	3481450	500	+	0.0714771	0	1.33592	1000
AT3G11400_derived	AT3G11400	chr3	3580571	500	+	0.0331197	0.0981908	1.52729	15.5544
AT3G13750_derived	AT3G13750	chr3	4516300	500	+	0.0643873	0	1.79932	1000
AT3G15210_derived	AT3G15210	chr3	5122564	500	+	0.0245646	0	5.51549	1000
AT3G15450_derived	AT3G15450	chr3	5214126	500	+	0.0547438	0.196382	8.66955	44.1464
AT3G15850_derived	AT3G15850	chr3	5361187	500	+	0.0684719	0	2.14124	1000
AT3G16060_derived	AT3G16060	chr3	5451529	500	+	0.0199664	0	1.31342	1000
AT3G17970_derived	AT3G17970	chr3	6152020	500	+	0.035719	0.443218	4.51277	10.1818
AT3G21295_derived	AT3G21295	chr3	7492604	500	+	0.0277574	0.058413	1.16068	19.8703
AT3G22970_derived	AT3G22970	chr3	8154151	500	+	0.0135538	0	1.03807	1000
AT3G22968_derived	AT3G22968	chr3	8154151	500	+	0.0135538	0	1.03807	1000
AT3G23820_derived	AT3G23820	chr3	8605464	500	+	0.0683398	0.294572	1.7589	5.97103
AT3G24590_derived	AT3G24590	chr3	8972170	500	+	0.00371672	0.0981908	2.59927	26.4716
AT3G29010_derived	AT3G29010	chr3	11007979	500	+	0.0929266	0.589677	4.50194	7.63458
AT3G41761_derived	AT3G41761	chr3	14196080	500	+	0.083506	13.5463	583.34	43.0626
AT3G45660_derived	AT3G45660	chr3	16764243	500	+	0.0897931	0	7.41575	1000
AT3G45970_derived	AT3G45970	chr3	16897310	500	+	0.028849	0.0984571	2.33043	23.6695
AT3G50470_derived	AT3G50470	chr3	18730271	500	+	0.0207558	0.886035	4.80038	5.41782
AT3G52120_derived	AT3G52120	chr3	19331972	500	+	0.0714171	0	1.14495	1000
AT3G52420_derived	AT3G52420	chr3	19430065	500	+	0.0675846	0.196648	1.4416	7.33085
AT3G55520_derived	AT3G55520	chr3	20595347	500	+	0.0716983	0	1.67418	1000
AT3G55980_derived	AT3G55980	chr3	20778844	500	+	0.053053	0	5.23056	1000
AT3G56360_derived	AT3G56360	chr3	20897595	500	+	0.0787354	0.0981908	9.53006	97.0566
AT3G57950_derived	AT3G57950	chr3	21460970	500	+	0.0462646	0.246169	1.99327	8.09714
AT3G58610_derived	AT3G58610	chr3	21674843	500	+	0.00748109	0	1.88616	1000
AT3G58800_derived	AT3G58800	chr3	21749930	500	+	0.0279895	0.196914	1.90728	9.68584
AT3G60640_derived	AT3G60640	chr3	22417160	500	+	0.0135538	0	1.03807	1000
AT3G60750_derived	AT3G60750	chr3	22457154	500	+	0.0980757	0.196382	5.35975	27.2925
AT3G61440_derived	AT3G61440	chr3	22737982	500	+	0.0344667	0.294839	2.71191	9.19795
AT3G62560_derived	AT3G62560	chr3	23139047	500	+	0.0561694	0.0984571	1.03876	10.5504
AT3G62660_derived	AT3G62660	chr3	23174764	500	+	0.0892851	0.294572	1.52821	5.18789
AT3G01290_derived	AT3G01290	chr3	87554	500	-	0.0636229	1.21714	8.69824	7.14644
AT3G02140_derived	AT3G02140	chr3	384817	500	-	0.0463222	0.638932	5.28683	8.27447
AT3G03330_derived	AT3G03330	chr3	782832	500	-	0.0137262	0	1.03836	1000
AT3G03900_derived	AT3G03900	chr3	1002475	500	-	0.0458835	0.197296	2.12547	10.773
AT3G04640_derived	AT3G04640	chr3	1260406	500	-	0.0777813	0.0683985	3.19656	46.7343
AT3G04730_derived	AT3G04730	chr3	1288112	500	-	0.0554419	0.440567	8.24068	18.7047
AT3G05320_derived	AT3G05320	chr3	1512950	500	-	0.074445	0.0984571	2.90657	29.5212
AT3G06050_derived	AT3G06050	chr3	1825573	500	-	0.0396231	0.991399	6.14649	6.19981
AT3G06070_derived	AT3G06070	chr3	1830557	500	-	0.0337409	0	9.30077	1000
AT3G08505_derived	AT3G08505	chr3	2579577	500	-	0.0490461	0	1.41602	1000
AT3G10405_derived	AT3G10405	chr3	3233215	500	-	0.0423168	0.0105181	1.21298	115.324
AT3G10770_derived	AT3G10770	chr3	3371764	500	-	0.0784482	0.312836	3.87955	12.4012
AT3G10970_derived	AT3G10970	chr3	3432573	500	-	0.00807656	0.999047	8.54189	8.55004
AT3G12345_derived	AT3G12345	chr3	3929680	500	-	0.0465564	0.305664	1.55981	5.10302
AT3G18940_derived	AT3G18940	chr3	6526458	500	-	0.0884508	0.960133	6.16639	6.42243
AT3G21160_derived	AT3G21160	chr3	7413347	500	-	0.0806703	0.344626	1.82371	5.29184
AT3G22230_derived	AT3G22230	chr3	7843467	500	-	0.00659487	0.40407	4.54732	11.2538
AT3G47470_derived	AT3G47470	chr3	17492872	500	-	0.0818427	0.919469	12.0595	13.1157
AT3G47480_derived	AT3G47480	chr3	17495854	500	-	0.0642406	0.532454	4.00699	7.52552
AT3G47560_derived	AT3G47560	chr3	17524985	500	-	0.0267131	0.32222	2.37453	7.36929
AT3G48360_derived	AT3G48360	chr3	17907692	500	-	0.0443526	0	1.17108	1000
AT3G48640_derived	AT3G48640	chr3	18021150	500	-	0.0313694	0.423846	4.11153	9.70052
AT3G49010_derived	AT3G49010	chr3	18166269	500	-	0.0106195	0	2.16481	1000
AT3G49530_derived	AT3G49530	chr3	18361943	500	-	0.0735285	0	1.71097	1000
AT3G50820_derived	AT3G50820	chr3	18890376	500	-	0.0978542	0	2.20409	1000
AT3G53740_derived	AT3G53740	chr3	19913207	500	-	0.0852244	0.21208	1.89135	8.91807
AT3G54210_derived	AT3G54210	chr3	20067040	500	-	0.0667414	2.05067	12.2092	5.95375
AT3G54300_derived	AT3G54300	chr3	20107708	500	-	0.0406898	0.00579159	1.13445	195.878
AT3G57330_derived	AT3G57330	chr3	21210956	500	-	0.011596	0.377128	2.96995	7.87518
AT3G57930_derived	AT3G57930	chr3	21446607	500	-	0.047516	0.230491	2.69667	11.6997
AT3G59060_derived	AT3G59060	chr3	21827478	500	-	0.0518497	0.977294	6.96545	7.12728
AT3G59280_derived	AT3G59280	chr3	21908413	500	-	0.0215402	0.737123	3.7094	5.03227
AT3G59710_derived	AT3G59710	chr3	22054437	500	-	0.0514158	0.934889	4.70111	5.02852
AT3G59910_derived	AT3G59910	chr3	22129983	500	-	0.022793	0	1.22933	1000
AT3G60770_derived	AT3G60770	chr3	22459689	500	-	0.0173163	0	2.61559	1000
AT3G62850_derived	AT3G62850	chr3	23236987	500	-	0.0262173	0	11.2438	1000
AT3G63120_derived	AT3G63120	chr3	23322456	500	-	0.0175459	0.0981908	2.02537	20.6268
AT4G01050_derived	AT4G01050	chr4	458512	500	+	0.0822427	0	1.95021	1000
AT4G01150_derived	AT4G01150	chr4	494852	500	+	0.01038	0.0981908	1.58238	16.1154
AT4G01730_derived	AT4G01730	chr4	752036	500	+	0.0971848	0.392763	2.12121	5.40074
AT4G02350_derived	AT4G02350	chr4	1040776	500	+	0.00331727	0.0981908	2.51196	25.5824
AT4G02370_derived	AT4G02370	chr4	1043208	500	+	0.0414507	0.301762	2.54573	8.43623
AT4G02920_derived	AT4G02920	chr4	1294863	500	+	0.0475704	0.443218	4.93891	11.1433
AT4G03320_derived	AT4G03320	chr4	1466167	500	+	0.0496966	0	1.13455	1000
AT4G05320_derived	AT4G05320	chr4	2720310	500	+	0.0077176	0.344626	9.51935	27.6222
AT4G08950_derived	AT4G08950	chr4	5741526	500	+	0.0265462	0	7.84697	1000
AT4G09320_derived	AT4G09320	chr4	5924534	500	+	0.00827901	0	1.50439	1000
AT4G09650_derived	AT4G09650	chr4	6101710	500	+	0.00844916	2.51071	17.6358	7.02422
AT4G10340_derived	AT4G10340	chr4	6409679	500	+	0.0611721	0.0981908	18.9516	193.008
AT4G12040_derived	AT4G12040	chr4	7215991	500	+	0.0913285	1.08255	8.33732	7.70157
AT4G13510_derived	AT4G13510	chr4	7859920	500	+	0.0516812	0	1.65892	1000
AT4G13530_derived	AT4G13530	chr4	7868744	500	+	0.0632406	0.0984571	1.01695	10.3289
AT4G13850_derived	AT4G13850	chr4	8022262	500	+	0.0976142	0.0981908	1.23758	12.6038
AT4G13940_derived	AT4G13940	chr4	8057183	500	+	0.0572461	0	2.33112	1000
AT4G15700_derived	AT4G15700	chr4	8937894	500	+	0.00315094	0.0984571	3.33378	33.8602
AT4G17350_derived	AT4G17350	chr4	9703576	500	+	0.0771819	0	1.20792	1000
AT4G17500_derived	AT4G17500	chr4	9760342	500	+	0.0270211	0.0981908	1.14409	11.6517
AT4G19540_derived	AT4G19540	chr4	10659235	500	+	0.07092	0	2.09773	1000
AT4G19600_derived	AT4G19600	chr4	10676737	500	+	0.0369663	0.0981908	1.67366	17.045
AT4G20360_derived	AT4G20360	chr4	10991711	500	+	0.0922809	6.28751	34.9587	5.56001
AT4G23430_derived	AT4G23430	chr4	12231660	500	+	0.0466681	0.246837	1.99223	8.07105
AT4G24090_derived	AT4G24090	chr4	12514594	500	+	0.0137545	0.130078	1.80179	13.8516
AT4G24690_derived	AT4G24690	chr4	12744535	500	+	0.0957636	0.294839	2.06765	7.01283
AT4G25370_derived	AT4G25370	chr4	12974872	500	+	0.0382078	0.296503	2.33428	7.8727
AT4G25830_derived	AT4G25830	chr4	13135026	500	+	0.0983021	0.246169	1.2504	5.07942
AT4G26700_derived	AT4G26700	chr4	13467603	500	+	0.00469753	0.0984571	2.84014	28.8465
AT4G28190_derived	AT4G28190	chr4	13987263	500	+	0.0899749	0.0981908	1.25011	12.7314
AT4G28400_derived	AT4G28400	chr4	14050337	500	+	0.071333	0	1.90797	1000
AT4G29180_derived	AT4G29180	chr4	14389691	500	+	0.070716	0	1.14455	1000
AT4G29540_derived	AT4G29540	chr4	14499935	500	+	0.0137262	0	1.03836	1000
AT4G29780_derived	AT4G29780	chr4	14581702	500	+	0.0339962	0	1.68581	1000
AT4G30630_derived	AT4G30630	chr4	14952378	500	+	0.039677	0.443083	4.29626	9.69628
AT4G31390_derived	AT4G31390	chr4	15237111	500	+	0.0975213	0.196648	1.06052	5.39299
AT4G31800_derived	AT4G31800	chr4	15385031	500	+	0.0318356	1.59379	9.01091	5.65376
AT4G32020_derived	AT4G32020	chr4	15489452	500	+	0.00769956	0.0984571	1.97116	20.0205
AT4G32030_derived	AT4G32030	chr4	15493425	500	+	0.00508874	0	1.47305	1000
AT4G32830_derived	AT4G32830	chr4	15844538	500	+	0.0894871	0	1.97587	1000
AT4G33580_derived	AT4G33580	chr4	16141626	500	+	0.0723693	0.246169	2.47199	10.0418
AT4G34100_derived	AT4G34100	chr4	16335076	500	+	0.097153	0.49122	2.47919	5.04699
AT4G35490_derived	AT4G35490	chr4	16856676	500	+	0.0746802	0.246169	1.8985	7.71216
AT4G36810_derived	AT4G36810	chr4	17344867	500	+	0.07092	0	2.09773	1000
AT4G37260_derived	AT4G37260	chr4	17541801	500	+	0.0553055	0.0981908	1.03859	10.5773
AT4G37550_derived	AT4G37550	chr4	17645832	500	+	0.0533191	0.196382	1.61104	8.20361
AT4G39200_derived	AT4G39200	chr4	18258682	500	+	0.00257019	1.22973	8.54119	6.9456
AT4G39400_derived	AT4G39400	chr4	18328828	500	+	0.0408694	0	1.44917	1000
AT4G01940_derived	AT4G01940	chr4	841489	500	-	0.039285	0.288619	1.87622	6.50067
AT4G02620_derived	AT4G02620	chr4	1148748	500	-	0.0889837	0.0915338	1.73856	18.9936
AT4G02760_derived	AT4G02760	chr4	1223459	500	-	0.0709965	0	1.90734	1000
AT4G02770_derived	AT4G02770	chr4	1228611	500	-	0.0393355	1.32986	7.29286	5.48392
AT4G03505_derived	AT4G03505	chr4	1556388	500	-	0.0185095	0.294572	4.43401	15.0524
AT4G07990_derived	AT4G07990	chr4	4824909	500	-	0.0429609	0.246837	1.91136	7.74343
AT4G08470_derived	AT4G08470	chr4	5383352	500	-	0.0891164	0.0482633	2.21982	45.994
AT4G10410_derived	AT4G10410	chr4	6448483	500	-	0.0935019	0.490954	3.66537	7.46582
AT4G13590_derived	AT4G13590	chr4	7900716	500	-	0.0396343	0.258452	1.73289	6.70488
AT4G14960_derived	AT4G14960	chr4	8547992	500	-	0.0474385	0	1.97306	1000
AT4G16410_derived	AT4G16410	chr4	9261366	500	-	0.0615699	2.2131	16.8768	7.62587
AT4G16930_derived	AT4G16930	chr4	9529064	500	-	0.0779801	0	1.93443	1000
AT4G17170_derived	AT4G17170	chr4	9644213	500	-	0.00587519	0.505888	8.20748	16.2239
AT4G17230_derived	AT4G17230	chr4	9660485	500	-	0.0522084	0.196648	1.36049	6.91841
AT4G18810_derived	AT4G18810	chr4	10321938	500	-	0.0748469	0.398251	2.24128	5.62781
AT4G19080_derived	AT4G19080	chr4	10448313	500	-	0.078046	0.246169	1.58951	6.457
AT4G19400_derived	AT4G19400	chr4	10580327	500	-	0.0259848	0	3.40102	1000
AT4G19515_derived	AT4G19515	chr4	10639658	500	-	0.0928153	0.17846	5.93559	33.26
AT4G21230_derived	AT4G21230	chr4	11318639	500	-	0.0329681	0.0981908	1.01324	10.3191
AT4G22530_derived	AT4G22530	chr4	11858504	500	-	0.0531894	0.342972	1.71683	5.00574
AT4G24740_derived	AT4G24740	chr4	12754029	500	-	0.0627419	0.00772212	1.25261	162.21
AT4G24770_derived	AT4G24770	chr4	12765530	500	-	0.0514921	0.708025	3.98503	5.62837
AT4G24920_derived	AT4G24920	chr4	12819011	500	-	0.0278265	0.00417236	1.73758	416.45
AT4G25570_derived	AT4G25570	chr4	13053186	500	-	0.000535013	0	2.54344	1000
AT4G26290_derived	AT4G26290	chr4	13307095	500	-	0.0297018	0	1.77997	1000
AT4G29390_derived	AT4G29390	chr4	14464487	500	-	0.0236761	0.192585	1.07182	5.56545
AT4G29900_derived	AT4G29900	chr4	14610383	500	-	0.076181	0.0984571	1.10195	11.1922
AT4G30430_derived	AT4G30430	chr4	14878283	500	-	0.0395664	0	5.60177	1000
AT4G30440_derived	AT4G30440	chr4	14881355	500	-	0.0398446	0.527802	14.9106	28.2503
AT4G34332_derived	AT4G34332	chr4	16424216	500	-	0.0802286	0	3.15767	1000
AT4G34340_derived	AT4G34340	chr4	16426139	500	-	0.0901443	0.196382	1.03159	5.25297
AT4G34630_derived	AT4G34630	chr4	16536365	500	-	0.00284692	0.802364	6.33584	7.89646
AT4G34760_derived	AT4G34760	chr4	16581683	500	-	0.0476919	0.0777004	1.28956	16.5966
AT4G36070_derived	AT4G36070	chr4	17056407	500	-	0.0356814	0	1.1232	1000
AT4G38630_derived	AT4G38630	chr4	18056630	500	-	0.0194947	0.109841	1.16417	10.5987
AT4G39770_derived	AT4G39770	chr4	18448480	500	-	0.028382	0.0981908	1.52337	15.5143
392 (xrn3xrn4)
Name	Parent Name	chromosome	position	width	strand	P value	RPKM average (WT)	RPKM average (xrn3xrn4)	Fold (xrn3xrn4/WT)*		* When RPKM average (WT) is '0', Fold (xrn3xrn4/WT) is set '1000'.
AT5G02870_derived	AT5G02870	chr5	659735	500	+	0.0247623	0.171954	1.88147	10.9417
AT5G03300_derived	AT5G03300	chr5	799178	500	+	0.0451363	0	2.01867	1000
AT5G03745_derived	AT5G03745	chr5	984451	500	+	0.0653423	0	1.53111	1000
AT5G04140_derived	AT5G04140	chr5	1138444	500	+	0.0873576	0.343908	2.64736	7.69786
AT5G04600_derived	AT5G04600	chr5	1325629	500	+	0.0132612	0	2.21708	1000
AT5G05780_derived	AT5G05780	chr5	1738494	500	+	0.00837911	0.171954	2.73742	15.9195
AT5G08390_derived	AT5G08390	chr5	2707275	500	+	0.09645	0	1.37465	1000
AT5G09220_derived	AT5G09220	chr5	2869056	500	+	0.0312322	0	2.50284	1000
AT5G11200_derived	AT5G11200	chr5	3571017	500	+	0.000927879	0	1.25906	1000
AT5G11740_derived	AT5G11740	chr5	3784794	500	+	0.0747679	0.536328	10.9306	20.3805
AT5G14920_derived	AT5G14920	chr5	4827982	500	+	0.015337	0	1.10746	1000
AT5G15650_derived	AT5G15650	chr5	5094496	500	+	0.0345512	0	1.38797	1000
AT5G17210_derived	AT5G17210	chr5	5658149	500	+	0.0367374	3.50965	23.6255	6.73157
AT5G17220_derived	AT5G17220	chr5	5659388	500	+	0.0365529	0.171954	1.4409	8.37954
AT5G19400_derived	AT5G19400	chr5	6545017	500	+	0.0862983	0.178776	2.58647	14.4677
AT5G20190_derived	AT5G20190	chr5	6815381	500	+	0.061824	0.35073	6.528	18.6126
AT5G24314_derived	AT5G24314	chr5	8279242	500	+	0.053061	0.178776	2.13484	11.9414
AT5G25080_derived	AT5G25080	chr5	8647060	500	+	0.00326318	0	1.11973	1000
AT5G27950_derived	AT5G27950	chr5	9987992	500	+	0.00585646	0.178776	3.80539	21.2858
AT5G35460_derived	AT5G35460	chr5	13674741	500	+	0.0429406	0.171954	1.53985	8.95502
AT5G36950_derived	AT5G36950	chr5	14598373	500	+	0.0361707	0.343908	2.71726	7.90112
AT5G42980_derived	AT5G42980	chr5	17243914	500	+	0.0934203	0	1.77808	1000
AT5G45428_derived	AT5G45428	chr5	18411969	500	+	0.012939	0.178776	2.98412	16.6919
AT5G45430_derived	AT5G45430	chr5	18411979	500	+	0.0208422	0.178776	2.82884	15.8234
AT5G45570_derived	AT5G45570	chr5	18475576	500	+	0.0474531	0	1.00567	1000
AT5G53150_derived	AT5G53150	chr5	21557493	500	+	0.0720824	0.171954	1.67511	9.7416
AT5G54770_derived	AT5G54770	chr5	22248334	500	+	0.0806055	0	3.34147	1000
AT5G55530_derived	AT5G55530	chr5	22495958	500	+	0.0962821	0	1.52863	1000
AT5G58140_derived	AT5G58140	chr5	23533113	500	+	0.0272214	0	1.88818	1000
AT5G61950_derived	AT5G61950	chr5	24878095	500	+	0.0364415	0.171954	1.44092	8.37969
AT5G63030_derived	AT5G63030	chr5	25287696	500	+	0.00436353	0.275894	1.84636	6.6923
AT5G63850_derived	AT5G63850	chr5	25553522	500	+	0.0670347	0.171954	6.26674	36.4443
AT5G64270_derived	AT5G64270	chr5	25710927	500	+	0.0867272	0.171954	1.09598	6.37369
AT5G66562_derived	AT5G66562	chr5	26567455	500	+	0.0238274	0.515862	4.96933	9.63306
AT5G66630_derived	AT5G66630	chr5	26595924	500	+	0.0519705	0.171954	1.19131	6.9281
AT5G02940_derived	AT5G02940	chr5	683974	500	-	0.0661497	0	1.55377	1000
AT5G03850_derived	AT5G03850	chr5	1027840	500	-	0.0615568	0.727259	7.10632	9.77138
AT5G05080_derived	AT5G05080	chr5	1498053	500	-	0.0700111	0.0919754	1.8908	20.5577
AT5G05250_derived	AT5G05250	chr5	1556537	500	-	0.00831343	0	2.13464	1000
AT5G08410_derived	AT5G08410	chr5	2709348	500	-	0.0860228	0	4.12369	1000
AT5G09461_derived	AT5G09461	chr5	2943238	500	-	0.0273916	0.143962	1.29834	9.01866
AT5G09460_derived	AT5G09460	chr5	2943238	500	-	0.0273916	0.143962	1.29834	9.01866
AT5G09463_derived	AT5G09463	chr5	2943238	500	-	0.0273916	0.143962	1.29834	9.01866
AT5G09462_derived	AT5G09462	chr5	2943238	500	-	0.0273916	0.143962	1.29834	9.01866
AT5G10350_derived	AT5G10350	chr5	3254934	500	-	4.75882e-05	0.106035	1.11922	10.5552
AT5G10360_derived	AT5G10360	chr5	3257974	500	-	0.0554371	0	3.72787	1000
AT5G12140_derived	AT5G12140	chr5	3922409	500	-	0.0727963	0	2.035	1000
AT5G13950_derived	AT5G13950	chr5	4495471	500	-	0.0553062	0.184427	1.12649	6.10807
AT5G14170_derived	AT5G14170	chr5	4568009	500	-	0.0695054	0.178776	2.32271	12.9923
AT5G14490_derived	AT5G14490	chr5	4670279	500	-	0.0399203	0.171954	1.53055	8.9009
AT5G14520_derived	AT5G14520	chr5	4680196	500	-	0.0297895	0.754622	3.85666	5.11072
AT5G14940_derived	AT5G14940	chr5	4831248	500	-	0.0383333	0	3.27461	1000
AT5G16100_derived	AT5G16100	chr5	5258051	500	-	0.0726163	0	1.01717	1000
AT5G16110_derived	AT5G16110	chr5	5260104	500	-	0.0225635	0	2.11158	1000
AT5G16980_derived	AT5G16980	chr5	5578643	500	-	0.099331	0.360506	2.29409	6.36354
AT5G17050_derived	AT5G17050	chr5	5607288	500	-	0.033439	0.190773	1.81375	9.5074
AT5G17600_derived	AT5G17600	chr5	5799405	500	-	0.00952029	0.270751	1.53128	5.65567
AT5G18330_derived	AT5G18330	chr5	6067974	500	-	0.0125495	0	1.39713	1000
AT5G18360_derived	AT5G18360	chr5	6079549	500	-	0.0465927	0.70146	3.9685	5.65749
AT5G19100_derived	AT5G19100	chr5	6407742	500	-	0.09505	0	1.1438	1000
AT5G19360_derived	AT5G19360	chr5	6521216	500	-	0.0647875	0.171954	1.44298	8.39167
AT5G20290_derived	AT5G20290	chr5	6850952	500	-	0.0280257	0.178776	1.70876	9.55813
AT5G21950_derived	AT5G21950	chr5	7253567	500	-	0.0376568	0.0839776	1.82782	21.7656
AT5G22090_derived	AT5G22090	chr5	7314134	500	-	0.0628907	0	1.47708	1000
AT5G22700_derived	AT5G22700	chr5	7545016	500	-	0.0598013	0.339909	2.32469	6.83915
AT5G23440_derived	AT5G23440	chr5	7902545	500	-	0.0971309	0.0415758	1.09993	26.4561
AT5G23940_derived	AT5G23940	chr5	8075829	500	-	0.063178	0.178776	1.52234	8.51535
AT5G24660_derived	AT5G24660	chr5	8442779	500	-	0.0743236	0.0919754	5.31987	57.8402
AT5G25360_derived	AT5G25360	chr5	8799210	500	-	0.0635864	0	1.80093	1000
AT5G25475_derived	AT5G25475	chr5	8867297	500	-	0.00476273	0.880236	4.83789	5.49612
AT5G28540_derived	AT5G28540	chr5	10539960	500	-	0.0977152	1.06583	7.20618	6.76107
AT5G28910_derived	AT5G28910	chr5	10930069	500	-	0.0133296	0	1.65583	1000
AT5G34850_derived	AT5G34850	chr5	13107654	500	-	0.0391116	0.35073	2.39531	6.8295
AT5G48180_derived	AT5G48180	chr5	19540437	500	-	0.0283193	0	2.58678	1000
AT5G48830_derived	AT5G48830	chr5	19799614	500	-	0.0885701	0.178776	1.1438	6.39793
AT5G48930_derived	AT5G48930	chr5	19835799	500	-	0.0857255	0	3.93409	1000
AT5G49720_derived	AT5G49720	chr5	20196891	500	-	0.00337062	0	2.65247	1000
AT5G50900_derived	AT5G50900	chr5	20704304	500	-	0.099804	0.178776	1.27943	7.1566
AT5G51430_derived	AT5G51430	chr5	20886338	500	-	0.066913	0.178776	2.08526	11.6641
AT5G52547_derived	AT5G52547	chr5	21325619	500	-	0.0356212	0.171954	3.24095	18.8478
AT5G53300_derived	AT5G53300	chr5	21632014	500	-	0.0963966	0	1.8854	1000
AT5G54810_derived	AT5G54810	chr5	22264094	500	-	0.0437557	0	1.47104	1000
AT5G54940_derived	AT5G54940	chr5	22307771	500	-	0.0413579	3.88908	28.8338	7.41404
AT5G56600_derived	AT5G56600	chr5	22909185	500	-	0.0032447	0.11051	1.07058	9.68769
AT5G59870_derived	AT5G59870	chr5	24114881	500	-	0.0122535	1.21732	8.53441	7.01081
AT5G62390_derived	AT5G62390	chr5	25051478	500	-	0.0752049	0.171954	1.62061	9.42467
AT5G63290_derived	AT5G63290	chr5	25368745	500	-	0.0575525	0.14796	1.2021	8.12448
AT5G63310_derived	AT5G63310	chr5	25371404	500	-	0.0428263	0.171954	1.33376	7.75647
AT5G65350_derived	AT5G65350	chr5	26118711	500	-	0.0339561	0	2.56638	1000
AT5G65810_derived	AT5G65810	chr5	26337165	500	-	0.0841495	0.70146	5.31055	7.57071
AT5G66050_derived	AT5G66050	chr5	26411588	500	-	0.0329531	0	3.20529	1000
AT5G66530_derived	AT5G66530	chr5	26553244	500	-	0.0676261	0.160116	1.4855	9.27765
AT5G67420_derived	AT5G67420	chr5	26903789	500	-	0.0108169	0.192742	4.77737	24.7864
AT5G67480_derived	AT5G67480	chr5	26930439	500	-	0.067719	0.568166	6.76714	11.9105
AT1G02080_derived	AT1G02080	chr1	386849	500	+	0.000175772	0.35073	1.79141	5.10766
AT1G04480_derived	AT1G04480	chr1	1217469	500	+	0.0337844	0	1.02626	1000
AT1G09590_derived	AT1G09590	chr1	3107774	500	+	0.0558879	0.687816	6.36507	9.25402
AT1G09600_derived	AT1G09600	chr1	3111320	500	+	0.0464952	0.522684	2.9366	5.61831
AT1G10300_derived	AT1G10300	chr1	3380228	500	+	0.0340951	1.22414	9.32822	7.6202
AT1G10960_derived	AT1G10960	chr1	3665041	500	+	0.061264	0	1.22666	1000
AT1G11650_derived	AT1G11650	chr1	3918178	500	+	0.0709367	0	1.4589	1000
AT1G12470_derived	AT1G12470	chr1	4257394	500	+	0.0757967	0.178776	1.09837	6.14384
AT1G13930_derived	AT1G13930	chr1	4761727	500	+	0.0363159	0.343908	2.74883	7.99291
AT1G14650_derived	AT1G14650	chr1	5031781	500	+	0.0737525	0.171954	1.58604	9.22361
AT1G15030_derived	AT1G15030	chr1	5180051	500	+	0.0927804	0.178776	1.75231	9.80169
AT1G15370_derived	AT1G15370	chr1	5288579	500	+	0.0592861	0.178776	1.11657	6.24562
AT1G18180_derived	AT1G18180	chr1	6257902	500	+	0.0779834	0	1.4396	1000
AT1G19397_derived	AT1G19397	chr1	6711789	500	+	0.0630421	0.178776	1.52144	8.5103
AT1G20630_derived	AT1G20630	chr1	7149979	500	+	0.0708432	0	1.45865	1000
AT1G22800_derived	AT1G22800	chr1	8074359	500	+	0.00975949	0	1.58669	1000
AT1G27660_derived	AT1G27660	chr1	9626006	500	+	0.00193644	0	1.44543	1000
AT1G34020_derived	AT1G34020	chr1	12369180	500	+	0.0950734	0.324291	2.44803	7.54886
AT1G34190_derived	AT1G34190	chr1	12454144	500	+	0.0529471	0	2.82746	1000
AT1G35720_derived	AT1G35720	chr1	13227197	500	+	0.0907807	0	1.1026	1000
AT1G45688_derived	AT1G45688	chr1	17193160	500	+	0.0819652	0.178776	1.1973	6.69722
AT1G47395_derived	AT1G47395	chr1	17383410	500	+	0.000691819	0.529506	12.4995	23.606
AT1G47400_derived	AT1G47400	chr1	17386188	500	+	0.00325124	0.357552	12.8222	35.861
AT1G48880_derived	AT1G48880	chr1	18082927	500	+	0.0928278	0.178776	1.01269	5.66458
AT1G48920_derived	AT1G48920	chr1	18101625	500	+	0.0629609	0.171954	1.73564	10.0936
AT1G64105_derived	AT1G64105	chr1	23795644	500	+	0.0574809	0	1.1889	1000
AT1G67850_derived	AT1G67850	chr1	25442144	500	+	0.00582251	1.2834	13.4464	10.4772
AT1G68580_derived	AT1G68580	chr1	25756078	500	+	0.0726162	0	1.01717	1000
AT1G68700_derived	AT1G68700	chr1	25793942	500	+	0.0909157	0.283924	1.48069	5.21509
AT1G69410_derived	AT1G69410	chr1	26090388	500	+	0.0938265	0	1.69341	1000
AT1G72150_derived	AT1G72150	chr1	27150982	500	+	0.0368825	0.171954	1.86447	10.8429
AT1G72710_derived	AT1G72710	chr1	27376586	500	+	0.0669756	0.178776	1.43167	8.00816
AT1G72800_derived	AT1G72800	chr1	27398502	500	+	0.0270097	0.708282	8.2164	11.6005
AT1G74380_derived	AT1G74380	chr1	27961456	500	+	0.00342771	0	1.44981	1000
AT1G75300_derived	AT1G75300	chr1	28257042	500	+	0.0616317	0	2.62828	1000
AT1G77885_derived	AT1G77885	chr1	29290917	500	+	0.0815764	0	1.11698	1000
AT1G78080_derived	AT1G78080	chr1	29366075	500	+	0.0338878	0.171954	6.85569	39.8693
AT1G79990_derived	AT1G79990	chr1	30092240	500	+	0.0135714	0.171954	3.2312	18.7911
AT1G02140_derived	AT1G02140	chr1	402690	500	-	0.0158988	0	1.29034	1000
AT1G02780_derived	AT1G02780	chr1	607308	500	-	0.0337844	0	2.05391	1000
AT1G04290_derived	AT1G04290	chr1	1147023	500	-	0.000972482	0	1.64405	1000
AT1G05055_derived	AT1G05055	chr1	1448218	500	-	0.0710533	0	1.64259	1000
AT1G05470_derived	AT1G05470	chr1	1606857	500	-	0.0594359	0.314105	2.33266	7.42638
AT1G07940_derived	AT1G07940	chr1	2462453	500	-	0.007039	0	1.43783	1000
AT1G08270_derived	AT1G08270	chr1	2605769	500	-	0.0576083	0.178776	1.21258	6.78271
AT1G08380_derived	AT1G08380	chr1	2640313	500	-	0.0649638	0.231938	1.77592	7.65688
AT1G09210_derived	AT1G09210	chr1	2972342	500	-	0.0378128	0.171954	1.46564	8.52342
AT1G11070_derived	AT1G11070	chr1	3689712	500	-	0.00382312	0	1.45023	1000
AT1G12090_derived	AT1G12090	chr1	4089347	500	-	0.0475323	0.0239936	1.42691	59.4706
AT1G12440_derived	AT1G12440	chr1	4241092	500	-	0.0917228	0.182775	3.1725	17.3574
AT1G13350_derived	AT1G13350	chr1	4571919	500	-	0.0324325	0.371901	3.10617	8.35216
AT1G14400_derived	AT1G14400	chr1	4926511	500	-	0.0334984	0	1.0267	1000
AT1G15050_derived	AT1G15050	chr1	5181756	500	-	0.0756317	0.171954	1.19801	6.96703
AT1G15100_derived	AT1G15100	chr1	5192926	500	-	0.0373361	0	1.74537	1000
AT1G15270_derived	AT1G15270	chr1	5250150	500	-	0.059315	0.178776	5.32216	29.77
AT1G16070_derived	AT1G16070	chr1	5511373	500	-	0.0909956	0.35073	2.24361	6.39696
AT1G17110_derived	AT1G17110	chr1	5845175	500	-	0.00854616	0.182934	2.9034	15.8713
AT1G17870_derived	AT1G17870	chr1	6149439	500	-	0.0354471	0.467427	3.42179	7.32048
AT1G20070_derived	AT1G20070	chr1	6957510	500	-	0.0931747	0.123967	4.73017	38.1568
AT1G21520_derived	AT1G21520	chr1	7534033	500	-	0.0321262	2.42782	12.8269	5.28328
AT1G23260_derived	AT1G23260	chr1	8256486	500	-	0.0474198	0.357552	4.53869	12.6938
AT1G34030_derived	AT1G34030	chr1	12369565	500	-	0.0608212	0.100132	1.09024	10.8881
AT1G47420_derived	AT1G47420	chr1	17395018	500	-	0.0504582	0.0291031	1.332	45.7684
AT1G49830_derived	AT1G49830	chr1	18444611	500	-	0.0908902	0.178776	1.75514	9.81754
AT1G49970_derived	AT1G49970	chr1	18501070	500	-	0.0814603	0.171954	1.98062	11.5183
AT1G51980_derived	AT1G51980	chr1	19322882	500	-	0.0243374	0	6.23257	1000
AT1G52060_derived	AT1G52060	chr1	19358539	500	-	0.00293036	0.296681	1.50036	5.05713
AT1G52300_derived	AT1G52300	chr1	19474398	500	-	0.072094	0.171954	10.3013	59.9071
AT1G52570_derived	AT1G52570	chr1	19583440	500	-	0.0202015	0.171954	1.97154	11.4655
AT1G54040_derived	AT1G54040	chr1	20170215	500	-	0.0655838	0.171954	4.46551	25.9692
AT1G54930_derived	AT1G54930	chr1	20477767	500	-	0.0268635	0.173699	1.4348	8.26023
AT1G56070_derived	AT1G56070	chr1	20967430	500	-	0.0810653	0.740754	3.98716	5.38257
AT1G60790_derived	AT1G60790	chr1	22379538	500	-	0.0304621	0.00799786	1.02648	128.344
AT1G60800_derived	AT1G60800	chr1	22382953	500	-	0.074587	0.178776	1.00941	5.64622
AT1G61740_derived	AT1G61740	chr1	22797569	500	-	0.0635094	0	1.44868	1000
AT1G61860_derived	AT1G61860	chr1	22862357	500	-	0.0668875	0	1.62945	1000
AT1G62250_derived	AT1G62250	chr1	22994937	500	-	0.0603055	0.171954	1.13144	6.57992
AT1G67370_derived	AT1G67370	chr1	25238617	500	-	0.0441596	0.178776	1.2878	7.20346
AT1G68550_derived	AT1G68550	chr1	25724955	500	-	0.0994028	0	3.26821	1000
AT1G68552_derived	AT1G68552	chr1	25724955	500	-	0.0994028	0	3.26821	1000
AT1G70470_derived	AT1G70470	chr1	26558859	500	-	0.0136418	0	2.36475	1000
AT1G72370_derived	AT1G72370	chr1	27242443	500	-	0.0171793	0.291922	3.39947	11.6451
AT1G75270_derived	AT1G75270	chr1	28249575	500	-	0.0193783	0.119968	1.64799	13.7369
AT1G76060_derived	AT1G76060	chr1	28542600	500	-	0.0407095	0.200866	1.04565	5.20571
AT1G76170_derived	AT1G76170	chr1	28583539	500	-	0.0860927	0.0839776	2.3769	28.304
AT1G76180_derived	AT1G76180	chr1	28586273	500	-	0.0100005	0	2.71242	1000
AT1G76960_derived	AT1G76960	chr1	28919957	500	-	0.0942199	0.271927	1.38192	5.08194
AT1G77680_derived	AT1G77680	chr1	29191334	500	-	0.0337844	0	1.71136	1000
AT1G79930_derived	AT1G79930	chr1	30062976	500	-	0.0318889	0	1.20071	1000
AT2G01100_derived	AT2G01100	chr2	83292	500	+	0.0377038	0	1.35011	1000
AT2G01270_derived	AT2G01270	chr2	142562	500	+	0.0827769	0.171954	4.58292	26.652
AT2G03120_derived	AT2G03120	chr2	940341	500	+	0.0343497	1.04537	6.29509	6.02188
AT2G04880_derived	AT2G04880	chr2	1720528	500	+	0.0967171	0	1.31379	1000
AT2G18020_derived	AT2G18020	chr2	7838306	500	+	0.0405991	0.171954	3.75529	21.8389
AT2G18110_derived	AT2G18110	chr2	7873914	500	+	0.0458278	1.00868	5.05241	5.00895
AT2G19810_derived	AT2G19810	chr2	8551860	500	+	0.0258317	0	1.03907	1000
AT2G22300_derived	AT2G22300	chr2	9476648	500	+	0.0229048	0	1.18173	1000
AT2G22425_derived	AT2G22425	chr2	9515537	500	+	0.000406615	0	1.62061	1000
AT2G22730_derived	AT2G22730	chr2	9664135	500	+	0.0501313	0	1.33609	1000
AT2G22870_derived	AT2G22870	chr2	9741106	500	+	0.00853205	0	1.27852	1000
AT2G26600_derived	AT2G26600	chr2	11318485	500	+	0.0479703	0.178776	1.69292	9.4695
AT2G28290_derived	AT2G28290	chr2	12073085	500	+	0.0452336	0.178776	2.3052	12.8943
AT2G31610_derived	AT2G31610	chr2	13451925	500	+	0.0819936	0	1.11632	1000
AT2G31790_derived	AT2G31790	chr2	13520366	500	+	0.0638325	0	1.80074	1000
AT2G32010_derived	AT2G32010	chr2	13629148	500	+	0.095306	0.171954	1.27874	7.43654
AT2G32580_derived	AT2G32580	chr2	13829319	500	+	0.0974249	0	2.48942	1000
AT2G33255_derived	AT2G33255	chr2	14100595	500	+	0.0962191	0.171954	1.28286	7.46048
AT2G37860_derived	AT2G37860	chr2	15858922	500	+	0.000225018	1.86828	36.3081	19.434
AT2G38560_derived	AT2G38560	chr2	16136697	500	+	0.076475	0.171954	1.19886	6.972
AT2G40490_derived	AT2G40490	chr2	16915179	500	+	0.0339989	0	1.36883	1000
AT2G41900_derived	AT2G41900	chr2	17493924	500	+	0.0108413	0.171954	3.36914	19.5933
AT2G44670_derived	AT2G44670	chr2	18426062	500	+	0.082093	0	1.11703	1000
AT2G45180_derived	AT2G45180	chr2	18626999	500	+	0.0594334	0.343908	4.21515	12.2566
AT2G45300_derived	AT2G45300	chr2	18680074	500	+	0.0370751	0	1.53077	1000
AT2G47170_derived	AT2G47170	chr2	19368842	500	+	0.0412048	0.171954	1.28785	7.48953
AT2G47350_derived	AT2G47350	chr2	19437251	500	+	0.0806194	0.171954	1.46214	8.50308
AT2G03640_derived	AT2G03640	chr2	1103807	500	-	0.0487622	0.212102	1.48373	6.99536
AT2G05310_derived	AT2G05310	chr2	1932772	500	-	0.0603112	0.171954	1.2405	7.21415
AT2G16090_derived	AT2G16090	chr2	6986334	500	-	0.0819936	0	1.11632	1000
AT2G17820_derived	AT2G17820	chr2	7742424	500	-	0.000156015	0.35073	1.79163	5.10829
AT2G20630_derived	AT2G20630	chr2	8896412	500	-	0.0753909	0	1.2878	1000
AT2G21200_derived	AT2G21200	chr2	9083406	500	-	0.0525476	0.171954	1.13914	6.62465
AT2G21210_derived	AT2G21210	chr2	9084710	500	-	0.00262898	0.845421	4.43475	5.24561
AT2G21560_derived	AT2G21560	chr2	9229768	500	-	0.0176297	0	1.10315	1000
AT2G23070_derived	AT2G23070	chr2	9823465	500	-	0.0954218	0	4.22428	1000
AT2G26960_derived	AT2G26960	chr2	11505565	500	-	0.0788657	0	1.44024	1000
AT2G28870_derived	AT2G28870	chr2	12393756	500	-	0.0548862	0.171954	1.11632	6.49198
AT2G32240_derived	AT2G32240	chr2	13683799	500	-	0.00971657	0.70146	4.07653	5.8115
AT2G33030_derived	AT2G33030	chr2	14017184	500	-	0.0935245	0	1.3306	1000
AT2G36530_derived	AT2G36530	chr2	15320256	500	-	0.0572687	0	1.18846	1000
AT2G36880_derived	AT2G36880	chr2	15478866	500	-	0.00632859	0.0906735	1.66525	18.3653
AT2G37230_derived	AT2G37230	chr2	15636546	500	-	0.0343649	0.0199947	1.3157	65.8026
AT2G38430_derived	AT2G38430	chr2	16092439	500	-	0.0842555	0.171954	1.21193	7.04799
AT2G39800_derived	AT2G39800	chr2	16597664	500	-	0.0217757	0.522684	4.93457	9.44083
AT2G40080_derived	AT2G40080	chr2	16733794	500	-	0.0641147	0.18795	1.2368	6.58049
AT2G40360_derived	AT2G40360	chr2	16852380	500	-	0.0438842	0.171954	1.3615	7.91784
AT2G40815_derived	AT2G40815	chr2	17034041	500	-	0.0348171	0.0919754	1.06146	11.5407
AT2G42880_derived	AT2G42880	chr2	17839888	500	-	0.00686604	0.637001	3.7079	5.82086
AT2G43320_derived	AT2G43320	chr2	17996150	500	-	0.0442202	0.178776	1.28737	7.201
AT2G46340_derived	AT2G46340	chr2	19021673	500	-	0.0730486	0.0246282	1.01832	41.3478
AT2G46390_derived	AT2G46390	chr2	19041801	500	-	0.00279508	0.0374182	1.10359	29.4934
AT3G02390_derived	AT3G02390	chr3	489473	500	+	0.0688498	0.370725	3.17175	8.55553
AT3G02468_derived	AT3G02468	chr3	511559	500	+	0.0775741	0.171954	4.56957	26.5744
AT3G02470_derived	AT3G02470	chr3	511563	500	+	0.060671	0.171954	4.49048	26.1144
AT3G03140_derived	AT3G03140	chr3	727504	500	+	0.0374622	0.171954	2.2982	13.3652
AT3G03790_derived	AT3G03790	chr3	968151	500	+	0.0415224	0	1.55948	1000
AT3G04400_derived	AT3G04400	chr3	1168661	500	+	0.0206443	0.357552	5.29903	14.8203
AT3G04410_derived	AT3G04410	chr3	1169207	500	+	0.0119513	0.171954	5.35654	31.151
AT3G08550_derived	AT3G08550	chr3	2599821	500	+	0.0527841	0.178776	1.23716	6.92018
AT3G08690_derived	AT3G08690	chr3	2642690	500	+	0.0590691	0	2.6984	1000
AT3G08700_derived	AT3G08700	chr3	2644547	500	+	0.000728782	0	2.10436	1000
AT3G09863_derived	AT3G09863	chr3	3027425	500	+	0.0596261	0	1.33245	1000
AT3G09980_derived	AT3G09980	chr3	3071431	500	+	0.0644885	0.35073	2.48516	7.08567
AT3G11400_derived	AT3G11400	chr3	3580571	500	+	0.0739733	0	1.22415	1000
AT3G12900_derived	AT3G12900	chr3	4106114	500	+	0.0803732	0.343908	1.97295	5.73686
AT3G14210_derived	AT3G14210	chr3	4731805	500	+	0.00372724	0	1.45001	1000
AT3G15350_derived	AT3G15350	chr3	5169153	500	+	0.00465611	0	1.07292	1000
AT3G17970_derived	AT3G17970	chr3	6152020	500	+	0.0275602	0.343908	7.77353	22.6035
AT3G18080_derived	AT3G18080	chr3	6194454	500	+	0.0978061	0.178776	1.63787	9.1616
AT3G20010_derived	AT3G20010	chr3	6976597	500	+	0.0482687	0.171954	1.25887	7.32099
AT3G20720_derived	AT3G20720	chr3	7247007	500	+	0.0351692	0.792927	5.77064	7.27765
AT3G20820_derived	AT3G20820	chr3	7282179	500	+	0.0520062	0.171954	1.25305	7.28714
AT3G22270_derived	AT3G22270	chr3	7878470	500	+	0.0628537	0.178776	1.52214	8.51426
AT3G24590_derived	AT3G24590	chr3	8972170	500	+	0.0938266	0	2.11532	1000
AT3G24740_derived	AT3G24740	chr3	9033842	500	+	0.0938265	0	1.27034	1000
AT3G44713_derived	AT3G44713	chr3	16262486	500	+	0.0199651	0.522684	3.16906	6.06305
AT3G44790_derived	AT3G44790	chr3	16330267	500	+	0.0820929	0	1.11703	1000
AT3G44890_derived	AT3G44890	chr3	16388468	500	+	0.00371687	0	1.12015	1000
AT3G47510_derived	AT3G47510	chr3	17511860	500	+	0.0364308	0.35073	6.92165	19.735
AT3G51420_derived	AT3G51420	chr3	19085860	500	+	0.0585351	0.178776	1.18822	6.6464
AT3G53110_derived	AT3G53110	chr3	19690663	500	+	0.0929349	0	2.19855	1000
AT3G55440_derived	AT3G55440	chr3	20556562	500	+	0.00837423	0	4.26792	1000
AT3G56360_derived	AT3G56360	chr3	20897595	500	+	0.033446	1.55441	26.7884	17.2338
AT3G58760_derived	AT3G58760	chr3	21731930	500	+	0.0668073	0	1.61177	1000
AT3G60750_derived	AT3G60750	chr3	22457154	500	+	0.0841784	0.85977	4.71804	5.48756
AT3G62580_derived	AT3G62580	chr3	23147953	500	+	0.0374608	0.171954	1.70134	9.89418
AT3G04730_derived	AT3G04730	chr3	1288112	500	-	0.0178401	0.966565	9.28349	9.60462
AT3G05110_derived	AT3G05110	chr3	1425797	500	-	0.00812437	0.131965	2.33365	17.6839
AT3G06700_derived	AT3G06700	chr3	2116847	500	-	0.0272122	0.545978	3.12327	5.72051
AT3G07300_derived	AT3G07300	chr3	2324117	500	-	0.0465288	0.171954	1.26068	7.3315
AT3G08000_derived	AT3G08000	chr3	2554329	500	-	0.0990133	0.203721	1.23869	6.0803
AT3G08570_derived	AT3G08570	chr3	2601758	500	-	0.093638	0.1372	1.9189	13.9861
AT3G08580_derived	AT3G08580	chr3	2604942	500	-	0.0789716	0	3.85877	1000
AT3G09390_derived	AT3G09390	chr3	2888986	500	-	0.0782847	0.202294	1.11342	5.50396
AT3G09440_derived	AT3G09440	chr3	2902699	500	-	0.0493386	0	2.1795	1000
AT3G11320_derived	AT3G11320	chr3	3546146	500	-	0.0762456	0.00399893	1.59751	399.485
AT3G12120_derived	AT3G12120	chr3	3859785	500	-	0.0152238	0	1.65926	1000
AT3G12920_derived	AT3G12920	chr3	4121383	500	-	0.0337844	0	1.54032	1000
AT3G13090_derived	AT3G13090	chr3	4202513	500	-	0.0495621	0.407443	4.33631	10.6427
AT3G13100_derived	AT3G13100	chr3	4208235	500	-	0.0784447	0	1.58521	1000
AT3G13490_derived	AT3G13490	chr3	4395225	500	-	0.0684181	0.171954	1.01764	5.91807
AT3G14200_derived	AT3G14200	chr3	4712074	500	-	0.0646289	0.178776	10.7229	59.9797
AT3G14310_derived	AT3G14310	chr3	4771402	500	-	0.0156893	0.103939	1.66135	15.9838
AT3G14350_derived	AT3G14350	chr3	4782257	500	-	0.0558706	0.465938	3.58384	7.69166
AT3G16500_derived	AT3G16500	chr3	5612000	500	-	0.0401634	0.40665	2.94221	7.23525
AT3G17850_derived	AT3G17850	chr3	6109205	500	-	0.0700415	0.171954	1.39176	8.09377
AT3G18990_derived	AT3G18990	chr3	6548369	500	-	0.036324	0.171954	2.74646	15.972
AT3G21510_derived	AT3G21510	chr3	7577675	500	-	0.0610564	0.0623637	2.31715	37.1554
AT3G22630_derived	AT3G22630	chr3	8009040	500	-	0.0136233	0.208103	2.6353	12.6635
AT3G23020_derived	AT3G23020	chr3	8176715	500	-	0.0500403	0.179952	1.27166	7.06665
AT3G25520_derived	AT3G25520	chr3	9268787	500	-	0.0863124	0.242759	3.17214	13.067
AT3G26000_derived	AT3G26000	chr3	9506278	500	-	0.0152639	1.91196	11.1426	5.82784
AT3G27360_derived	AT3G27360	chr3	10128605	500	-	0.0493795	0	1.95361	1000
AT3G28480_derived	AT3G28480	chr3	10675533	500	-	0.0561486	0	1.0416	1000
AT3G28900_derived	AT3G28900	chr3	10902147	500	-	0.0576319	0	1.18532	1000
AT3G45160_derived	AT3G45160	chr3	16532951	500	-	0.0237517	0.691782	11.5402	16.6818
AT3G45190_derived	AT3G45190	chr3	16541173	500	-	0.0531039	0.171954	1.58333	9.20787
AT3G45440_derived	AT3G45440	chr3	16664375	500	-	0.07904	0.155958	1.07215	6.87462
AT3G45600_derived	AT3G45600	chr3	16733255	500	-	0.0547558	0.1372	1.89129	13.7849
AT3G46020_derived	AT3G46020	chr3	16911844	500	-	0.00274712	0.431185	2.54885	5.91128
AT3G48170_derived	AT3G48170	chr3	17785640	500	-	0.0335459	0.178776	1.89554	10.6029
AT3G48740_derived	AT3G48740	chr3	18051966	500	-	0.00155611	0	3.06969	1000
AT3G48930_derived	AT3G48930	chr3	18140271	500	-	0.0402584	0.171954	1.45293	8.44954
AT3G48940_derived	AT3G48940	chr3	18142363	500	-	0.0430724	0.171954	1.27072	7.38986
AT3G49060_derived	AT3G49060	chr3	18186714	500	-	0.0538294	0.694638	3.95525	5.69397
AT3G49310_derived	AT3G49310	chr3	18284357	500	-	0.058893	0.0166303	1.33863	80.4931
AT3G49390_derived	AT3G49390	chr3	18314027	500	-	0.0182911	0.178776	1.95337	10.9263
AT3G49570_derived	AT3G49570	chr3	18372033	500	-	0.0742229	0.178776	1.38992	7.77465
AT3G49580_derived	AT3G49580	chr3	18374769	500	-	0.0336259	0.0839776	4.54069	54.0703
AT3G53020_derived	AT3G53020	chr3	19660017	500	-	0.00702562	0	2.01003	1000
AT3G53420_derived	AT3G53420	chr3	19803155	500	-	0.0998682	0	3.21743	1000
AT3G54890_derived	AT3G54890	chr3	20339004	500	-	0.0587955	0.235937	1.47921	6.2695
AT3G56150_derived	AT3G56150	chr3	20833084	500	-	0.0564805	0.35073	5.13412	14.6384
AT3G56480_derived	AT3G56480	chr3	20935598	500	-	0.0479234	0.171954	1.64292	9.55439
AT3G56800_derived	AT3G56800	chr3	21034037	500	-	0.0562335	0.536328	3.84613	7.17124
AT3G59280_derived	AT3G59280	chr3	21908413	500	-	0.0513549	0.707111	4.26889	6.03709
AT3G60030_derived	AT3G60030	chr3	22165154	500	-	0.0381272	0.303853	1.75647	5.78064
AT3G60840_derived	AT3G60840	chr3	22477073	500	-	0.0723672	0.178776	1.02273	5.72073
AT3G61200_derived	AT3G61200	chr3	22656955	500	-	0.0719723	0.178776	1.11087	6.21377
AT3G62860_derived	AT3G62860	chr3	23238946	500	-	0.0654838	0	1.76065	1000
AT3G62870_derived	AT3G62870	chr3	23242165	500	-	0.00116226	0	1.6243	1000
AT4G00100_derived	AT4G00100	chr4	38314	500	+	0.0533577	0.708282	5.13936	7.2561
AT4G04840_derived	AT4G04840	chr4	2451591	500	+	0.0706865	0	5.59607	1000
AT4G10340_derived	AT4G10340	chr4	6409679	500	+	0.0516747	0.35073	4.02501	11.4761
AT4G11910_derived	AT4G11910	chr4	7158044	500	+	0.0827378	0	1.67677	1000
AT4G14103_derived	AT4G14103	chr4	8128338	500	+	0.0428479	0	2.12463	1000
AT4G16380_derived	AT4G16380	chr4	9256221	500	+	0.0337844	0	1.02719	1000
AT4G16450_derived	AT4G16450	chr4	9280720	500	+	0.0410452	0.70146	3.594	5.1236
AT4G16830_derived	AT4G16830	chr4	9472596	500	+	0.0173526	0.632274	5.04875	7.98506
AT4G18720_derived	AT4G18720	chr4	10301230	500	+	0.0574102	0	1.18822	1000
AT4G20280_derived	AT4G20280	chr4	10954976	500	+	0.0386887	0.337147	2.02722	6.01287
AT4G22360_derived	AT4G22360	chr4	11810119	500	+	0.0623825	0.178776	1.36925	7.65901
AT4G24090_derived	AT4G24090	chr4	12514594	500	+	0.0676703	0.222764	2.06514	9.27054
AT4G28400_derived	AT4G28400	chr4	14050337	500	+	0.0438999	0	1.0114	1000
AT4G30020_derived	AT4G30020	chr4	14681958	500	+	0.0242719	0	1.01165	1000
AT4G30530_derived	AT4G30530	chr4	14922496	500	+	0.0986621	0.178776	1.64257	9.18785
AT4G31330_derived	AT4G31330	chr4	15203433	500	+	0.0336772	0	1.36903	1000
AT4G32450_derived	AT4G32450	chr4	15662881	500	+	0.0336414	0	1.02648	1000
AT4G33550_derived	AT4G33550	chr4	16135058	500	+	0.0500598	13.1353	72.2878	5.50331
AT4G33580_derived	AT4G33580	chr4	16141626	500	+	0.0797499	0.357552	3.44992	9.64872
AT4G34100_derived	AT4G34100	chr4	16335076	500	+	0.0801085	0.522684	4.30964	8.24522
AT4G35100_derived	AT4G35100	chr4	16710250	500	+	0.048408	0.35073	1.90178	5.42235
AT4G37210_derived	AT4G37210	chr4	17514627	500	+	0.0769563	0.178776	1.06601	5.96282
AT4G37440_derived	AT4G37440	chr4	17604088	500	+	0.0817155	0	1.11676	1000
AT4G38215_derived	AT4G38215	chr4	17924254	500	+	0.0907608	0	1.32422	1000
AT4G38490_derived	AT4G38490	chr4	18007374	500	+	0.0848353	0.171954	3.75505	21.8375
AT4G38620_derived	AT4G38620	chr4	18055001	500	+	0.0381333	0	1.18956	1000
AT4G39350_derived	AT4G39350	chr4	18302194	500	+	0.0927852	0	1.13944	1000
AT4G39940_derived	AT4G39940	chr4	18521570	500	+	0.0893132	0	4.17571	1000
AT4G39950_derived	AT4G39950	chr4	18527581	500	+	0.0514627	0.343908	3.91532	11.3848
AT4G39952_derived	AT4G39952	chr4	18530009	500	+	0.0162404	0.232824	2.74873	11.806
AT4G00900_derived	AT4G00900	chr4	382163	500	-	0.0894404	0.036625	1.60925	43.9386
AT4G02140_derived	AT4G02140	chr4	948960	500	-	0.0882083	0.357552	1.972	5.51529
AT4G02620_derived	AT4G02620	chr4	1148748	500	-	0.0849279	0.0166303	1.86328	112.041
AT4G03390_derived	AT4G03390	chr4	1489965	500	-	0.0155849	0.0873092	1.06185	12.162
AT4G05180_derived	AT4G05180	chr4	2671322	500	-	0.0770199	0.188584	1.42692	7.56647
AT4G06744_derived	AT4G06744	chr4	4070313	500	-	0.0792395	0.155767	1.25069	8.02925
AT4G08170_derived	AT4G08170	chr4	5162899	500	-	0.0224873	0.115969	1.17222	10.1081
AT4G10410_derived	AT4G10410	chr4	6448483	500	-	0.0756306	0	2.57473	1000
AT4G10730_derived	AT4G10730	chr4	6608918	500	-	0.0898601	0	1.15003	1000
AT4G11600_derived	AT4G11600	chr4	7009269	500	-	0.0626412	0.215942	1.35945	6.29542
AT4G12970_derived	AT4G12970	chr4	7585643	500	-	0.0222853	0.178776	1.8563	10.3834
AT4G14020_derived	AT4G14020	chr4	8094715	500	-	0.0738872	0.291922	1.79516	6.14946
AT4G14290_derived	AT4G14290	chr4	8224981	500	-	0.0635381	0.232031	1.20117	5.17675
AT4G16520_derived	AT4G16520	chr4	9306163	500	-	0.0118443	0.11197	2.36014	21.0783
AT4G17020_derived	AT4G17020	chr4	9577276	500	-	0.0226225	0.178776	1.80848	10.1159
AT4G17670_derived	AT4G17670	chr4	9833161	500	-	0.0750731	0.178776	1.01742	5.69102
AT4G18700_derived	AT4G18700	chr4	10288298	500	-	0.0337844	0	1.53985	1000
AT4G18790_derived	AT4G18790	chr4	10317285	500	-	0.0687704	0	1.49329	1000
AT4G19520_derived	AT4G19520	chr4	10642158	500	-	0.0413549	0.367902	3.63581	9.88254
AT4G19720_derived	AT4G19720	chr4	10729863	500	-	0.0750138	0.178776	1.01788	5.69361
AT4G19829_derived	AT4G19829	chr4	10771633	500	-	0.015337	0	1.10746	1000
AT4G19830_derived	AT4G19830	chr4	10771902	500	-	0.0925892	0.357552	2.00524	5.60825
AT4G21860_derived	AT4G21860	chr4	11599505	500	-	0.0317502	0.0479872	1.46969	30.6268
AT4G21990_derived	AT4G21990	chr4	11656508	500	-	0.0592745	0.171954	1.16836	6.79458
AT4G24330_derived	AT4G24330	chr4	12603021	500	-	0.0559564	0.35073	2.98922	8.52286
AT4G24770_derived	AT4G24770	chr4	12765530	500	-	0.0550927	0.310741	2.31455	7.4485
AT4G26080_derived	AT4G26080	chr4	13219461	500	-	0.0819142	0	2.23333	1000
AT4G26290_derived	AT4G26290	chr4	13307095	500	-	0.02717	0	1.01601	1000
AT4G27230_derived	AT4G27230	chr4	13636788	500	-	0.099088	0	1.86879	1000
AT4G27585_derived	AT4G27585	chr4	13766263	500	-	0.082743	0.171954	1.82198	10.5957
AT4G31500_derived	AT4G31500	chr4	15272971	500	-	0.0929513	0.0199947	4.55631	227.876
AT4G32605_derived	AT4G32605	chr4	15725771	500	-	0.0143688	0.242442	1.44549	5.96222
AT4G34710_derived	AT4G34710	chr4	16559562	500	-	0.0778688	0.0481458	13.4386	279.123
AT4G35250_derived	AT4G35250	chr4	16770671	500	-	0.0749922	0.0954657	1.08763	11.3929
AT4G36000_derived	AT4G36000	chr4	17037083	500	-	0.0665	0	1.20789	1000
AT4G37910_derived	AT4G37910	chr4	17824580	500	-	0.0664328	0.336988	1.86362	5.53024
AT4G38710_derived	AT4G38710	chr4	18077290	500	-	0.0131169	0	1.05991	1000
