# Supplementary material for: Surveillance of 3′ Noncoding Transcripts Requires FIERY1 and XRN3 in Arabidopsis
Source: G3 (Bethesda). 2012 Apr 1;2(4):487–98. doi: 10.1534/g3.111.001362 (PMC3337477; doi:10.1534/g3.111.001362)
Supplement: Supporting Information [file supp_2.4.487_TableS4.xls]

## Sheet: Table S4
Table S4. Differentially methylated regions between wild type and fry1-6.
chromosome	start	end	P value
chr1	3932880	3933080	0.000142
chr1	7766118	7766260	0.00391
chr1	9454049	9454110	0.00589
chr1	9573098	9573237	0.00195
chr1	9879663	9879838	0.00589
chr1	11155214	11155655	9.82e-06
chr1	13699281	13699565	0.000142
chr1	21341860	21342318	1.13e-07
chr1	23519531	23519561	0.00589
chr1	24082292	24082697	1.08e-06
chr1	24572265	24572352	0.00579
chr1	26185816	26186008	0.00195
chr1	28515048	28515175	5.14e-05
chr1	28515410	28515471	0.00195
chr1	28515823	28516112	2.25e-05
chr2	1359691	1360142	1.13e-07
chr2	1664618	1664727	0.00589
chr2	4501017	4501349	0.000391
chr2	4543502	4543920	2.51e-05
chr2	8016074	8016500	3.9e-06
chr2	8041571	8041645	0.00589
chr2	11346586	11346670	0.00195
chr2	14906642	14906996	3.85e-06
chr3	8138526	8138797	0.000142
chr3	11585850	11586085	0.000142
chr3	12799279	12799699	1.04e-05
chr3	14738176	14738360	0.000142
chr3	14750719	14750882	0.00195
chr4	5634773	5635184	1.04e-05
chr4	5790165	5790451	0.000389
chr4	5965505	5965589	0.00195
chr4	6281771	6282266	4.26e-08
chr4	17413090	17413185	0.00195
chr5	503109	503284	0.000142
chr5	7027519	7027715	0.00589
