# Supplementary material for: Surveillance of 3′ Noncoding Transcripts Requires FIERY1 and XRN3 in Arabidopsis
Source: G3 (Bethesda). 2012 Apr 1;2(4):487–98. doi: 10.1534/g3.111.001362 (PMC3337477; doi:10.1534/g3.111.001362)
Supplement: Supporting Information [file supp_2.4.487_TableS5.xls]

## Sheet: Table S5
Table S5. List of pri-miRNAs examined in this research.
Name	RPKM average (WT)	RPKM average (fry1 )	RPKM average (xrn3)	RPKM average (xrn3xrn4)	RPKM average (xrn2xrn4)	RPKM average (WT3w)	RPKM average (xrn2xrn3)	Parent Name	chromosome	position	width	strand	miRNA name
AT1G01046	176.511	239.358	210.008	216.483	167.146	133.82	75.7797	AT1G01046	chr1	28501	707	+	MIR838a
AT1G01183	17.934	15.719	9.32384	12.4754	10.7466	0	0.311724	AT1G01183	chr1	78432	601	-	MIR165A
AT1G07051	4.05498	4.53161	1.11884	5.12732	5.64063	0.0928755	0	AT1G07051	chr1	2165518	730	+	MIR847a
AT1G11735	38.0057	103.592	60.7714	74.3905	63.0214	31.7811	25.8304	AT1G11735	chr1	3960848	617	-	MIR171B
AT1G12294	48.3881	76.0497	28.6195	38.4868	31.6904	39.9632	11.5644	AT1G12294	chr1	4181632	668	-	MIR472a
AT1G14071	104.233	153.4	140.854	218.213	150.016	82.591	68.4435	AT1G14071	chr1	4819905	595	-	MIR830a
AT1G18075	165.447	269.951	179.346	179.937	137.106	43.332	102.438	AT1G18075	chr1	6220649	686	+	MIR159B
AT1G18879	145.055	171.342	173.056	198.856	175.876	40.9863	45.9122	AT1G18879	chr1	6520942	684	+	MIR837a
AT1G19371	14.6903	7.42385	20.672	24.1862	16.2854	22.0173	68.3849	AT1G19371	chr1	6694920	690	-	MIR169H
AT1G19464	4.8503	3.94626	8.17824	7.60284	3.13037	0	8.08582	AT1G19464	chr1	6740501	592	+	MIR864a
AT1G20375	1.55126	2.1767	6.54702	5.9017	11.0443	0	10.0328	AT1G20375	chr1	7058195	617	+	MIR394A
AT1G21202	19.6097	69.7264	35.844	34.2449	39.5934	9.50186	34.4922	AT1G21202	chr1	7423519	594	+	MIR781a
AT1G26973	0	105.944	6.67177	18.8236	1.70459	0	5.36181	AT1G26973	chr1	9362696	593	-	MIR395A
AT1G26975	0	93.6594	4.15306	17.4959	0	0	5.82392	AT1G26975	chr1	9364472	600	+	MIR395B
AT1G26985	0	3.62493	1.50207	2.90827	0	0	0	AT1G26985	chr1	9367081	600	+	MIR395C
AT1G29265	1.84899	8.95414	0	2.12794	2.51369	0	0	AT1G29265	chr1	10227074	623	+	MIR399A
AT1G31173	27.8542	34.3547	43.8232	20.8874	17.4711	68.1206	52.1071	AT1G31173	chr1	11137366	2105	+	MIR167D
AT1G32582	22.4653	71.791	48.3419	65.7269	50.1745	26.5782	15.6315	AT1G32582	chr1	11785937	602	+	MIR400
AT1G32713	0	2.19091	0	0	0	0	0	AT1G32713	chr1	11833568	613	-	MIR829a
AT1G32992	0	12.6555	0.896734	4.45934	0	0	16.0318	AT1G32992	chr1	11957461	771	+	MIR856a
AT1G35501	0	0	1.15544	0	0	0	3.79078	AT1G35501	chr1	13067252	585	+	MIR773a
AT1G48267	6.04013	91.8157	17.7963	27.8115	14.3648	1.43642	17.5998	AT1G48267	chr1	17825731	590	+	MIR161
AT1G53683	0	7.09253	8.44492	0	0	7.46331	9.26563	AT1G53683	chr1	20038963	654	-	MIR169D
AT1G53687	5.09406	0.160079	2.12113	0	1.06803	1.37111	11.389	AT1G53687	chr1	20041519	717	+	MIR169E
AT1G55591	1.63611	6.79084	1.39616	1.64297	0	0	0	AT1G55591	chr1	20772219	585	+	MIR158b
AT1G60025	0	0	0	1.35608	0	0	0	AT1G60025	chr1	22107347	611	+	MIR426
AT1G61224	0	1.14347	7.8425	0	4.34263	4.99809	0	AT1G61224	chr1	22577114	607	+	MIR842a
AT1G61226	1.235	2.563	10.2126	0.956103	2.25507	3.91463	0.929375	AT1G61226	chr1	22577418	775	+	MIR846a
AT1G61732	0	0	0	0	0.359632	0	3.19684	AT1G61732	chr1	22795619	618	+	MIR776a
AT1G62035	38.5609	138.631	101.572	98.9422	88.986	27.716	32.0391	AT1G62035	chr1	22929589	616	-	MIR171C
AT1G62355	113.807	207.796	136.129	242.779	188.22	102.049	135.409	AT1G62355	chr1	23058035	623	+	MIR413
AT1G63005	0	3.78734	0	11.3088	2.7067	0	0	AT1G63005	chr1	23344877	635	-	MIR399B
AT1G66725	221.699	378	107.902	209.294	178.269	163.241	191.782	AT1G66725	chr1	24883932	1129	+	MIR163
AT1G66783	99.2319	159.54	77.9492	140.78	164.196	25.946	15.6953	AT1G66783	chr1	24912706	591	-	MIR157A
AT1G66795	1.76969	11.1686	4.45345	23.8858	1.50305	0	4.49888	AT1G66795	chr1	24921105	591	+	MIR157B
AT1G67195	968.923	1055.62	1539.65	1283.56	1123.79	1065.72	1018.05	AT1G67195	chr1	25136611	1327	-	MIR414
AT1G67481	2.04276	3.05784	15.4968	6.7059	1.12484	0	7.33959	AT1G67481	chr1	25278444	764	-	MIR839a
AT1G69792	0	1.65527	0	3.99417	0	0	0	AT1G69792	chr1	26269479	600	-	MIR395D
AT1G69795	1.60861	59.9821	5.11584	32.175	2.88866	3.3045	5.01088	AT1G69795	chr1	26272276	595	-	MIR395E
AT1G69797	0	32.7139	0	1.40447	0	0	4.37076	AT1G69797	chr1	26273859	612	+	MIR395F
AT1G70645	4.53058	30.1691	4.28736	19.6643	6.9126	1.61692	11.9238	AT1G70645	chr1	26638001	608	+	MIR777a
AT1G71002	1.52239	3.3583	2.21376	9.1744	5.91271	0	0	AT1G71002	chr1	26773039	687	-	MIR858a
AT1G73687	33.9364	60.8664	52.9556	58.6304	51.2123	11.5067	32.5719	AT1G73687	chr1	27712734	682	-	MIR159A
AT1G76062	56.0264	61.105	58.2109	113.203	108.694	87.0781	88.8133	AT1G76062	chr1	28543954	900	-	MIR835a
AT1G76135	7.56574	19.0019	30.5965	15.4775	17.8705	19.0471	24.3213	AT1G76135	chr1	28568809	621	+	MIR394B
AT1G77235	23.0766	56.3995	36.4456	57.6847	38.6281	23.4266	4.26621	AT1G77235	chr1	29016521	809	+	MIR402
AT1G78206	18.0544	31.3611	14.8473	32.496	32.0347	6.09431	31.9203	AT1G78206	chr1	29422453	623	+	MIR775a
AT1G78478	152.451	99.2155	112.941	198.05	49.3045	16.4985	21.242	AT1G78478	chr1	29525195	601	+	MIR833a
AT2G02741	21.0995	32.6819	35.4173	43.2809	20.1914	16.223	16.9148	AT2G02741	chr2	770877	646	-	MIR840a
AT2G03445	9.89112	6.47037	4.0238	17.2627	7.01988	11.2707	0.591174	AT2G03445	chr2	1040939	605	+	MIR398A
AT2G10606	10.298	15.7623	15.8467	20.1215	8.78663	11.2814	2.04063	AT2G10606	chr2	4141823	651	-	MIR396A
AT2G19425	1.73447	2.22724	0.420357	0	0	0	0	AT2G19425	chr2	8412016	603	-	MIR156G
AT2G22496	53.7508	819.757	108.193	169.711	84.0334	58.5171	136.469	AT2G22496	chr2	9560762	663	+	MIR779a
AT2G23347	11.0026	30.8396	16.6818	21.4138	29.7293	4.90726	7.7113	AT2G23347	chr2	9941693	601	-	MIR844a
AT2G24103	0	3.89755	1.05945	1.26966	0	1.29866	0	AT2G24103	chr2	10247207	757	+	MIR831a
AT2G25011	1.24956	0	1.80183	1.02693	1.06129	0	0	AT2G25011	chr2	10633780	837	-	MIR836a
AT2G25095	47.2443	55.7532	71.8694	51.4402	69.1593	15.5497	8.43683	AT2G25095	chr2	10675972	582	-	MIR156A
AT2G25171	163.77	187.837	198.108	135.731	138.055	199.735	109.435	AT2G25171	chr2	10718097	603	+	MIR862a
AT2G26211	260.431	201.587	267.071	295.104	262.473	186.638	193.07	AT2G26211	chr2	11159703	602	+	MIR825a
AT2G28056	1.03019	23.7842	16.7489	10.8446	3.7428	9.22794	34.0172	AT2G28056	chr2	11941161	2444	-	MIR172A
AT2G32698	184.446	127.367	218.294	224.671	238.733	145.945	115.066	AT2G32698	chr2	13866206	763	+	MIR407
AT2G34202	0	2.353	1.36125	8.13699	4.29689	0	0.823187	AT2G34202	chr2	14442478	600	-	MIR399D
AT2G34208	0	0	0	4.45681	0	0	0	AT2G34208	chr2	14444998	618	+	MIR399F
AT2G38325	3.29985	10.7785	2.60408	6.60668	4.07412	4.46782	0	AT2G38325	chr2	16061955	607	+	MIR390A
AT2G39175	24.898	82.5783	128.979	58.432	29.5859	0	21.3826	AT2G39175	chr2	16340283	579	+	MIR160A
AT2G39885	0	3.13795	0	1.35788	2.43436	4.13172	0	AT2G39885	chr2	16652102	633	+	MIR393A
AT2G40805	7.96379	5.222	10.2735	2.28972	3.46962	4.34026	2.63147	AT2G40805	chr2	17029702	699	+	MIR319C
AT2G41616	0	2.10506	4.59088	1.34724	0	0	9.6445	AT2G41616	chr2	17348937	638	-	MIR778a
AT2G46685	29.6837	64.7231	93.7902	57.706	62.8928	46.0661	44.3603	AT2G46685	chr2	19176127	636	+	MIR166A
AT2G47015	120.222	372.608	405.874	279.733	136.839	108.664	59.9188	AT2G47015	chr2	19319781	1747	+	MIR408
AT2G47275	3.48516	13.0133	8.25388	9.19626	8.34784	4.7777	13.8403	AT2G47275	chr2	19415053	635	+	MIR403
AT2G47585	0	0	7.76604	3.14995	2.60661	0	4.40069	AT2G47585	chr2	19520771	578	+	MIR164A
AT3G04765	1.58467	6.50526	9.68465	0	1.12249	0	1.26592	AT3G04765	chr3	1306122	660	-	MIR167C
AT3G10745	11.6617	105.442	29.4764	25.613	27.183	16.2998	38.9748	AT3G10745	chr3	3365831	600	-	MIR158A
AT3G13405	73.2351	306.658	190.103	136.394	83.7042	333.565	614.203	AT3G13405	chr3	4358512	691	-	MIR169A
AT3G13724	10.1867	210.426	52.4091	115.505	81.5636	35.7442	149.358	AT3G13724	chr3	4496322	597	-	MIR823a
AT3G14385	2.33983	2.01353	1.05562	0	0	0	0	AT3G14385	chr3	4805184	667	-	MIR169F
AT3G18217	222.361	191.291	258.241	178.753	174.027	142.478	91.1702	AT3G18217	chr3	6244029	665	-	MIR157C
AT3G22886	54.6626	102.511	94.8955	41.5121	38.5767	76.8701	92.7898	AT3G22886	chr3	8108022	1102	+	MIR167A
AT3G23125	2.66326	5.03489	0	2.27605	0	0	3.37141	AT3G23125	chr3	8236162	586	+	MIR173
AT3G23326	54.4644	90.7548	86.0586	122.972	142.68	47.0382	100.873	AT3G23326	chr3	8346394	747	+	MIR853a
AT3G26812	1.48142	2.70918	9.65062	3.13494	0	5.03914	8.79964	AT3G26812	chr3	9871460	706	-	MIR169I
AT3G26813	0	1.33721	1.13281	1.14919	0	6.32385	11.8538	AT3G26813	chr3	9871833	721	-	MIR169J
AT3G26815	11.4403	32.3692	25.6332	19.0565	15.8311	80.7673	169.014	AT3G26815	chr3	9875025	713	-	MIR169K
AT3G26816	15.1385	17.1703	17.7471	11.7376	10.9596	30.497	91.5836	AT3G26816	chr3	9875393	711	-	MIR169L
AT3G26818	1.46894	15.7513	21.0132	7.58438	4.99045	189.28	432.686	AT3G26818	chr3	9877668	712	-	MIR169M
AT3G26819	1.46278	3.22679	4.50736	2.68849	2.4443	49.683	159.503	AT3G26819	chr3	9878040	715	-	MIR169N
AT3G44444	2.66269	5.33993	0	2.59754	3.78382	0	14.4444	AT3G44444	chr3	16071949	689	-	MIR849a
AT3G48057	2.28502	0	0	0	2.51648	0	0	AT3G48057	chr3	17742110	683	+	MIR843a
AT3G48201	0	1.57146	6.05847	2.8373	5.16172	0	4.20703	AT3G48201	chr3	17837635	632	-	MIR861a
AT3G51375	13.8902	35.7219	88.7645	34.1125	30.5651	4.08783	19.6394	AT3G51375	chr3	19073451	592	+	MIR171A
AT3G53015	0	0	15.6845	6.6198	0	0	11.146	AT3G53015	chr3	19658801	613	-	MIR771a
AT3G53016	0	0	18.8206	8.84558	0	0	16.6725	AT3G53016	chr3	19659071	606	-	MIR851a
AT3G55512	0	0	1.28526	0	0	0	0	AT3G55512	chr3	20587905	624	+	MIR172D
AT3G55734	8.72128	40.1267	21.6174	16.8021	10.8008	4.59672	1.09131	AT3G55734	chr3	20691648	660	+	MIR393B
AT3G59884	5.90013	26.162	15.472	27.1642	22.302	1.62763	1.63547	AT3G59884	chr3	22122296	604	-	MIR827a
AT3G61897	75.0831	131.447	178.426	121.901	143.371	58.8734	77.5493	AT3G61897	chr3	22922211	612	+	MIR166B
AT3G63375	52.2146	71.6982	63.9452	89.9032	91.7991	46.879	9.68103	AT3G63375	chr3	23406178	591	+	MIR167B
AT4G00885	2.45388	0	0.0652247	0.139808	1.20405	1.54574	0	AT4G00885	chr4	369356	636	-	MIR165B
AT4G03438	2.23592	41.5456	46.7709	32.8311	1.2312	0	30.0015	AT4G03438	chr4	1522806	698	-	MIR447C
AT4G03445	152.047	245.37	247.613	364.748	341.274	168.903	204.814	AT4G03445	chr4	1527634	737	-	MIR447A
AT4G05105	7.30156	1.58835	11.487	7.41496	2.87921	0	0	AT4G05105	chr4	2625951	607	+	MIR397A
AT4G13493	2793.63	2530.76	2390.24	2972.17	2685.51	1579.58	1130.32	AT4G13493	chr4	7845708	721	+	MIR850a
AT4G13494	707.997	1137.6	706.835	657.629	541.353	728.901	663.987	AT4G13494	chr4	7846598	803	+	MIR863a
AT4G13554	6.93441	5.72661	32.653	8.2365	5.80569	24.7746	3.22374	AT4G13554	chr4	7877685	877	-	MIR857a
AT4G13555	3.783	4.41059	20.4632	8.68033	4.07969	9.46293	4.6424	AT4G13555	chr4	7878152	609	-	MIR397B
AT4G13564	44.028	110.145	107.78	76.077	74.018	41.8731	31.8107	AT4G13564	chr4	7884751	712	-	MIR841a
AT4G14504	782.31	699.258	1436.03	1172.41	1142.74	1955.06	2092.97	AT4G14504	chr4	8336208	625	+	MIR852a
AT4G17788	31.2771	39.7128	29.1278	42.2661	51.0292	9.00302	8.16965	AT4G17788	chr4	9888987	581	+	MIR160B
AT4G19395	194.638	3446.22	1683.61	493.416	221.235	218.422	1462.86	AT4G19395	chr4	10578653	604	+	MIR168A
AT4G21595	0	0	6.47073	0.977858	0	1.11842	1.62244	AT4G21595	chr4	11482379	879	-	MIR169G
AT4G23713	6.85259	14.2679	2.06432	6.61349	5.17064	0	1.25972	AT4G23713	chr4	12352957	676	+	MIR319a
AT4G24415	25.7587	51.1122	33.59	45.3529	23.8214	8.412	17.3283	AT4G24415	chr4	12623537	3397	+	MIR824a
AT4G27765	27.8158	38.0462	63.5015	39.2453	25.2052	17.563	8.39454	AT4G27765	chr4	13846972	691	+	MIR828a
AT4G30972	15.8092	42.9502	39.3718	36.326	17.303	17.3872	14.9228	AT4G30972	chr4	15074946	580	+	MIR156B
AT4G31877	57.5684	474.212	167.042	96.0837	68.3018	27.7392	40.4514	AT4G31877	chr4	15412819	3055	-	MIR156C
AT4G32445	45.1586	216.938	64.6074	52.279	40.3313	21.2885	18.0408	AT4G32445	chr4	15660371	606	+	MIR419
AT5G01747	45.885	547.741	95.7011	179.858	121.879	4.90995	13.635	AT5G01747	chr5	287587	649	+	MIR164B
AT5G03552	127.006	110.058	201.53	131.608	101.091	166.926	133.538	AT5G03552	chr5	896520	837	-	MIR822a
AT5G04275	15.104	155.406	31.3882	93.7036	37.6089	14.9471	59.7751	AT5G04275	chr5	1187711	589	-	MIR172B
AT5G08185	236.672	245.197	346.97	305.736	349.767	326.73	313.917	AT5G08185	chr5	2633601	1838	-	MIR162A
AT5G08210	205.81	257.169	239.331	174.266	120.3	93.8582	81.9995	AT5G08210	chr5	2640926	749	-	MIR834a
AT5G08712	0.0374814	0	0	4.63343	0	0	1.37419	AT5G08712	chr5	2838651	608	+	MIR166C
AT5G10945	157.995	142.284	183.063	156.635	128.432	28.3511	26.0441	AT5G10945	chr5	3456147	586	-	MIR156D
AT5G11977	0	5.53744	8.1481	10.4801	7.20477	0	0	AT5G11977	chr5	3867214	596	+	MIR156E
AT5G13887	17.0143	65.6231	50.8371	37.2502	10.1002	19.8515	41.4582	AT5G13887	chr5	4478897	695	-	MIR848a
AT5G14545	435.256	1111.85	778.626	480.696	529.95	774.703	490.46	AT5G14545	chr5	4691023	616	+	MIR398B
AT5G14565	479.882	4617.88	2252.99	1376.23	547.247	788.336	483.56	AT5G14565	chr5	4694627	2888	+	MIR398C
AT5G15833	8.13468	16.2198	23.3091	7.32723	6.59844	3.06258	2.60283	AT5G15833	chr5	5169991	642	+	MIR865a
AT5G23065	6.02675	3.3781	13.5755	10.5255	12.9805	13.6918	1.67997	AT5G23065	chr5	7740110	588	-	MIR162B
AT5G24825	0	1.45839	2.35537	0	0	5.89882	6.54993	AT5G24825	chr5	8527470	681	+	MIR169B
AT5G26038	2146.75	2153.83	8634.56	3465.14	3471.22	3647.38	10882.2	AT5G26038	chr5	9098792	626	+	MIR860a
AT5G26147	0	20.5468	7.34786	13.6282	14.6638	0	0	AT5G26147	chr5	9136127	590	+	MIR156F
AT5G27807	0	9.51757	1.7634	7.81727	4.72931	1.36692	0	AT5G27807	chr5	9852665	620	+	MIR164C
AT5G35407	12.5429	17.0102	19.5975	12.7957	15.7363	10.7568	9.29401	AT5G35407	chr5	13611799	635	+	MIR396B
AT5G39635	1.14806	0	0	0	0	0	0	AT5G39635	chr5	15870090	911	-	MIR169C
AT5G39693	0	0	0	0	0	1.23659	1.05095	AT5G39693	chr5	15891079	795	-	MIR869a
AT5G40384	0	1.54014	0	0	0	0	0	AT5G40384	chr5	16157323	626	-	MIR866a
AT5G41663	13.1321	32.9442	22.1369	28.8832	8.55869	5.52654	10.6012	AT5G41663	chr5	16659969	672	-	MIR319B
AT5G41905	22.3038	16.9653	33.7834	12.3369	9.6801	13.8532	13.2337	AT5G41905	chr5	16775024	635	-	MIR166E
AT5G43603	1.6195	0	1.35703	0	1.45411	0	1.41372	AT5G43603	chr5	17516309	591	+	MIR166F
AT5G45307	0	2.28018	3.94372	1.45932	1.45904	3.33816	1.53254	AT5G45307	chr5	18358305	589	-	MIR168B
AT5G46845	70.9719	159.714	232.43	144.173	110.787	12.7284	49.8937	AT5G46845	chr5	19008598	581	-	MIR160C
AT5G52797	0	5.64156	25.1768	3.28594	0	0	8.43569	AT5G52797	chr5	21395045	585	-	MIR870a
AT5G58465	2.51721	33.4467	9.17382	6.40945	4.20493	0	4.0946	AT5G58465	chr5	23636948	620	+	MIR390B
AT5G59505	0	7.42934	1.2832	0	2.79628	0	1.33681	AT5G59505	chr5	23988473	625	+	MIR172E
AT5G60408	5.32597	5.57059	0.997305	3.6284	2.30757	0	0	AT5G60408	chr5	24293094	706	+	MIR391
AT5G62162	5.80404	85.8121	3.78646	60.9962	18.8679	6.54222	1.36076	AT5G62162	chr5	24962486	614	+	MIR399C
AT5G62848	19.1918	45.6687	40.8747	37.3315	43.1058	27.401	26.3842	AT5G62848	chr5	25230068	600	-	MIR420
AT5G63715	0	0	2.43451	0	0	0	0	AT5G63715	chr5	25504814	590	+	MIR166G
AT5G66045	34.2316	98.7687	56.9233	54.5494	37.2528	15.7471	40.0498	AT5G66045	chr5	26411094	564	-	MIR170
